# Supplementary material for: A new function for the serine protease HtrA2 in controlling radiation‐induced senescence in cancer cells
Source: Mol Oncol. 2022 Feb 16;16(6):1365–83. doi: 10.1002/1878-0261.13187 (PMC8936513; doi:10.1002/1878-0261.13187)
Supplement: Supplementary file 6 — Table S1. The PCD siRNA library. [file MOL2-16-1365-s003.xls]

## Sheet: Plate A
Well	Pool Catalog Number	Duplex Catalog Number	Gene Symbol	GENE ID	Gene Accession	GI Number	Sequence
B03	M-012846-01	D-012846-01	MAP1LC3B	81631	NM_022818	61676203	CAAAGUUCCUUGUACCUGA
B03	M-012846-01	D-012846-02	MAP1LC3B	81631	NM_022818	61676203	GAUAAUAGAACGAUACAAG
B03	M-012846-01	D-012846-03	MAP1LC3B	81631	NM_022818	61676203	GUAGAAGAUGUCCGACUUA
B03	M-012846-01	D-012846-04	MAP1LC3B	81631	NM_022818	61676203	AGGAGACGUUCGGGAUGAA
B04	M-003870-02	D-003870-01	BAD	572	NM_004322	14670386	CAGAGUUUGAGCCGAGUGA
B04	M-003870-02	D-003870-06	BAD	572	NM_004322	14670386	GUUCCAGAUCCCAGAGUUU
B04	M-003870-02	D-003870-07	BAD	572	NM_004322	14670386	GCAACGCAGAUGCGGCAAA
B04	M-003870-02	D-003870-08	BAD	572	NM_004322	14670386	GUGACGAGUUUGUGGACUC
B05	M-003329-03	D-003329-05	TP53	7157	NM_000546	120407067	GAGGUUGGCUCUGACUGUA
B05	M-003329-03	D-003329-07	TP53	7157	NM_000546	120407067	GCACAGAGGAAGAGAAUCU
B05	M-003329-03	D-003329-08	TP53	7157	NM_000546	120407067	GAAGAAACCACUGGAUGGA
B05	M-003329-03	D-003329-26	TP53	7157	NM_000546	120407067	GCUUCGAGAUGUUCCGAGA
B06	M-004636-01	D-004636-01	BNIP3	664	NM_004052	7669480	GAACUGCACUUCAGCAAUA
B06	M-004636-01	D-004636-05	BNIP3	664	NM_004052	7669480	GGAAAGAAGUUGAAAGCAU
B06	M-004636-01	D-004636-06	BNIP3	664	NM_004052	7669480	GAUCUAUAUUGGAAGGCGU
B06	M-004636-01	D-004636-07	BNIP3	664	NM_004052	7669480	UCGCAGACACCACAAGAUA
B07	D-001210-05	D-001210-05	siGENOME Non-targeting Control	0		0	UGGUUUACAUGUCGACUAA
B08	M-005197-00	D-005197-01	TNFRSF1A	7132	NM_001065	23312372	CAAAGGAACCUACUUGUAC
B08	M-005197-00	D-005197-02	TNFRSF1A	7132	NM_001065	23312372	GAGCUUGAAGGAACUACUA
B08	M-005197-00	D-005197-03	TNFRSF1A	7132	NM_001065	23312372	CACAGAGCCUAGACACUGA
B08	M-005197-00	D-005197-04	TNFRSF1A	7132	NM_001065	23312372	UCCAAGCUCUACUCCAUUG
B09	M-005198-00	D-005198-01	TRAF2	7186	NM_021138	22027611	GGAGCAUUGGCCUCAAGGA
B09	M-005198-00	D-005198-02	TRAF2	7186	NM_021138	22027611	GCAGGUACGGCUACAAGAU
B09	M-005198-00	D-005198-03	TRAF2	7186	NM_021138	22027611	CGGUAGAGGGUGAGAAACA
B09	M-005198-00	D-005198-04	TRAF2	7186	NM_021138	22027611	GAAGAAGGCAUUUCUAUUU
B10	M-004501-08	D-004501-38	MCL1	4170	NM_182763	33519457	CGAAGGAAGUAUCGAAUUU
B10	M-004501-08	D-004501-39	MCL1	4170	NM_182763	33519457	AGAACGAAUUGAUGUGUAA
B10	M-004501-08	D-004501-40	MCL1	4170	NM_182763	33519457	GGACCAACUACAAAUUAAU
B10	M-004501-08	D-004501-41	MCL1	4170	NM_182763	33519457	GCUACGUAGUUCGGGCAAA
C02	M-003307-06	D-003307-01	BCL2	596	NM_000657	72198345	GGGAGAUAGUGAUGAAGUA
C02	M-003307-06	D-003307-02	BCL2	596	NM_000657	72198345	GAAGUACAUCCAUUAUAAG
C02	M-003307-06	D-003307-12	BCL2	596	NM_000657	72198345	GGAGGAUUGUGGCCUUCUU
C02	M-003307-06	D-003307-28	BCL2	596	NM_000657	72198345	UCAUGUGUGUGGAGAGCGU
C03	M-004407-02	D-004407-01	CASP7	840	NM_033340	73623014	GGGCAAAUGCAUCAUAAUA
C03	M-004407-02	D-004407-02	CASP7	840	NM_033340	73623014	GAACUCUACUUCAGUCAAU
C03	M-004407-02	D-004407-04	CASP7	840	NM_033340	73623014	UACCGUCCCUCUUCAGUAA
C03	M-004407-02	D-004407-05	CASP7	840	NM_033340	73623014	CCAGACCGGUCCUCGUUUG
C04	M-004418-03	D-004418-01	DAPK2	23604	NM_014326	71774012	GAGGAGAGCUCUUCGAUUU
C04	M-004418-03	D-004418-03	DAPK2	23604	NM_014326	71774012	GGAAACGGCUCACAAUCCA
C04	M-004418-03	D-004418-04	DAPK2	23604	NM_014326	71774012	GGAAUUUGUUGCUCCAGAA
C04	M-004418-03	D-004418-05	DAPK2	23604	NM_014326	71774012	GAGAUGGGCCCAAGGAAUU
C05	M-003466-05	D-003466-01	CASP8	841	NM_033358	122056472	GGACAAAGUUUACCAAAUG
C05	M-003466-05	D-003466-02	CASP8	841	NM_033358	122056472	CAACGACUAUGAAGAAUUC
C05	M-003466-05	D-003466-07	CASP8	841	NM_033358	122056472	GCAAGAACCCAUCAAGGAU
C05	M-003466-05	D-003466-25	CASP8	841	NM_033358	122056472	GAAGAUAAUCAACGACUAU
C06	M-003534-01	D-003534-01	RIPK3	11035	NM_006871	93141035	CCAGAGACCUCAACUUUCA
C06	M-003534-01	D-003534-02	RIPK3	11035	NM_006871	93141035	GACAACAACUACUUGACUA
C06	M-003534-01	D-003534-03	RIPK3	11035	NM_006871	93141035	GCAAGAAGGCCCUAAAGAU
C06	M-003534-01	D-003534-04	RIPK3	11035	NM_006871	93141035	CCACAGGGUUGGUAUAAUC
C07	M-004383-02	D-004383-17	BCL2L11	10018	NM_207002	116734658	CCGAGAAGGUAGACAAUUG
C07	M-004383-02	D-004383-18	BCL2L11	10018	NM_207002	116734658	UGAUGUAAGUUCUGAGUGU
C07	M-004383-02	D-004383-19	BCL2L11	10018	NM_207002	116734658	AUGUAAGUUCUGAGUGUGA
C07	M-004383-02	D-004383-20	BCL2L11	10018	NM_207002	116734658	GUUCUGAGUGUGACCGAGA
C08	M-020765-01	D-020765-01	ATG13	9776	NM_014741	41281461	GAAAGGACCUGGACAAGUU
C08	M-020765-01	D-020765-02	ATG13	9776	NM_014741	41281461	CCAUGGAGCUGGAAAUAUG
C08	M-020765-01	D-020765-03	ATG13	9776	NM_014741	41281461	GAAGAAUGUCCGCGAGUUU
C08	M-020765-01	D-020765-17	ATG13	9776	NM_014741	41281461	GUUUGGAAAUACCGAGCUA
C09	M-005049-00	D-005049-01	ULK1	8408	NM_003565	4507830	CCUAAAACGUGUCUUAUUU
C09	M-005049-00	D-005049-02	ULK1	8408	NM_003565	4507830	ACUUGUAGGUGUUUAAGAA
C09	M-005049-00	D-005049-03	ULK1	8408	NM_003565	4507830	GGUUAGCCCUGCCUGAAUC
C09	M-005049-00	D-005049-04	ULK1	8408	NM_003565	4507830	UGUAGGUGUUUAAGAAUUG
C10	M-005250-00	D-005250-01	PIK3C3	5289	NM_002647	34761063	AUAGAUAGCUCCCAAAUUA
C10	M-005250-00	D-005250-02	PIK3C3	5289	NM_002647	34761063	GAACAACGGUUUCGCUCUU
C10	M-005250-00	D-005250-03	PIK3C3	5289	NM_002647	34761063	GGAGGCAAAUAUCCAGUUA
C10	M-005250-00	D-005250-04	PIK3C3	5289	NM_002647	34761063	ACUCAACACUGGCUAAUUA
C11	M-004452-01	D-004452-01	TRADD	8717	NM_003789	115387096	GGAGGAUGCGCUGCGAAAU
C11	M-004452-01	D-004452-02	TRADD	8717	NM_003789	115387096	GCGAGGGACUGUACGAGCA
C11	M-004452-01	D-004452-03	TRADD	8717	NM_003789	115387096	GGGUCAGCCUGUAGUGAAU
C11	M-004452-01	D-004452-04	TRADD	8717	NM_003789	115387096	GGACGAGGAGCGCUGUUUG
D02	M-004394-00	D-004394-01	BOK	666	NM_032515	34335395	GGCCCAGCGUCUACCGCAA
D02	M-004394-00	D-004394-02	BOK	666	NM_032515	34335395	AGAUCAUGGACGCCUUUGA
D02	M-004394-00	D-004394-03	BOK	666	NM_032515	34335395	GAUGGACUGAUGUCCUCAA
D02	M-004394-00	D-004394-04	BOK	666	NM_032515	34335395	GGAGCGCGCCCGAGCGUGC
D03	D-001210-05	D-001210-05	siGENOME Non-targeting Control	0		0	UGGUUUACAUGUCGACUAA
D04	M-003555-04	D-003555-01	MAPK1	5594	NM_138957	75709179	CCAAAGCUCUGGACUUAUU
D04	M-003555-04	D-003555-03	MAPK1	5594	NM_138957	75709179	AAACAGAUCUUUACAAGCU
D04	M-003555-04	D-003555-04	MAPK1	5594	NM_138957	75709179	CAAGAGGAUUGAAGUAGAA
D04	M-003555-04	D-003555-09	MAPK1	5594	NM_138957	75709179	GUACAGGGCUCCAGAAAUU
D05	M-021117-01	D-021117-01	RB1CC1	9821	NM_001083617	134304845	AAACUACGAUUGACACUAA
D05	M-021117-01	D-021117-02	RB1CC1	9821	NM_001083617	134304845	GAUCAUACUUCUCUGAAUG
D05	M-021117-01	D-021117-03	RB1CC1	9821	NM_001083617	134304845	GCAAAGAAAUUAGGGAAUC
D05	M-021117-01	D-021117-04	RB1CC1	9821	NM_001083617	134304845	GUCAGUAAGUUGCGUAGUA
D06	M-011007-03	D-011007-24	CDKN2A	1029	NM_058195	47132605	AAACUUAGAUCAUCAGUCA
D06	M-011007-03	D-011007-25	CDKN2A	1029	NM_058195	47132605	GGGCAUUUCUUGCGAGCCU
D06	M-011007-03	D-011007-26	CDKN2A	1029	NM_058195	47132605	CAGAACCAAAGCUCAAAUA
D06	M-011007-03	D-011007-27	CDKN2A	1029	NM_058195	47132605	GCCUUUUAACGUAGAUAUA
D07	M-004417-03	D-004417-02	DAPK1	1612	NM_004938	89363046	GAAGAAAUGCCGUGAGAAA
D07	M-004417-03	D-004417-04	DAPK1	1612	NM_004938	89363046	GAACAGGUUUGGAAAUGAU
D07	M-004417-03	D-004417-07	DAPK1	1612	NM_004938	89363046	GAUCAAGCCUAAAGAUACA
D07	M-004417-03	D-004417-21	DAPK1	1612	NM_004938	89363046	GGAAACAAUCCGUUCGCUU
D08	M-005789-01	D-005789-01	ATG4A	115201	NM_178270	30795247	CUACAGUGCUUCUUAGAUA
D08	M-005789-01	D-005789-02	ATG4A	115201	NM_178270	30795247	GGAAUUCCUUGGCUGUUUA
D08	M-005789-01	D-005789-03	ATG4A	115201	NM_178270	30795247	AAUCUAAGCUGUUGUCUGA
D08	M-005789-01	D-005789-17	ATG4A	115201	NM_178270	30795247	AUAGACAAUAUGCGUGUAA
D09	M-003308-03	D-003308-02	BAX	581	NM_138763	163659849	GAACUGAUCAGAACCAUCA
D09	M-003308-03	D-003308-22	BAX	581	NM_138763	163659849	CUGAGCAGAUCAUGAAGAC
D09	M-003308-03	D-003308-23	BAX	581	NM_138763	163659849	ACAUGUUUUCUGACGGCAA
D09	M-003308-03	D-003308-24	BAX	581	NM_138763	163659849	CAUUGGACUUCCUCCGGGA
D10	M-004947-00	D-004947-01	DAPK3	1613	NM_001348	4557510	GAACAUUCCUGGAUUAAGG
D10	M-004947-00	D-004947-02	DAPK3	1613	NM_001348	4557510	CCACGCGUCUGAAGGAGUA
D10	M-004947-00	D-004947-03	DAPK3	1613	NM_001348	4557510	GAGCCAGGCCCGUAAGUUC
D10	M-004947-00	D-004947-04	DAPK3	1613	NM_001348	4557510	GAGGAGUACUUCAGCAACA
D11	M-003309-01	D-003309-01	CASP9	842	NM_032996	14790127	CCAGGCAGCUGAUCAUAGA
D11	M-003309-01	D-003309-04	CASP9	842	NM_032996	14790127	GGACAUGCUGGCUUCGUUU
D11	M-003309-01	D-003309-17	CASP9	842	NM_032996	14790127	GCUUCCAGAUUGACGACAA
D11	M-003309-01	D-003309-18	CASP9	842	NM_032996	14790127	GGACUUUGCAGCCGGCACA
E02	M-004098-01	D-004098-02	XIAP	331	NM_001167	32528298	GAGGAGGGCUAACUGAUUG
E02	M-004098-01	D-004098-03	XIAP	331	NM_001167	32528298	GAGGAACCCUGCCAUGUAU
E02	M-004098-01	D-004098-04	XIAP	331	NM_001167	32528298	GCACGGAUCUUUACUUUUG
E02	M-004098-01	D-004098-05	XIAP	331	NM_001167	32528298	GAACUGGGCAGGUUGUAGA
E03	M-004388-02	D-004388-06	BIK	638	NM_001197	21536418	GGAGGGCAGUGACGCAUUG
E03	M-004388-02	D-004388-07	BIK	638	NM_001197	21536418	AAGAGGACCUGGACCCUAU
E03	M-004388-02	D-004388-08	BIK	638	NM_001197	21536418	CCAUGGAGGUUCUUGGCAU
E03	M-004388-02	D-004388-09	BIK	638	NM_001197	21536418	GCACCUGCUGCUCAAGUGA
E04	M-014294-02	D-014294-01	ATG9A	79065	NM_024085	116089286	GAAAAUGGCUCCCUUAUCA
E04	M-014294-02	D-014294-02	ATG9A	79065	NM_024085	116089286	UGACAGAACUGGACAUCUA
E04	M-014294-02	D-014294-03	ATG9A	79065	NM_024085	116089286	GUACAUGAAUUGCUUCUUG
E04	M-014294-02	D-014294-04	ATG9A	79065	NM_024085	116089286	AAGAAUGGCUUCACAUGUA
E05	M-013857-01	D-013857-01	BIRC6	57448	NM_016252	153792693	GGUCAAAGAUCACUUAGUA
E05	M-013857-01	D-013857-02	BIRC6	57448	NM_016252	153792693	GCAACGAUGUGCCAUGUUA
E05	M-013857-01	D-013857-03	BIRC6	57448	NM_016252	153792693	CCAAAGAUACGGUUACAUA
E05	M-013857-01	D-013857-04	BIRC6	57448	NM_016252	153792693	ACAAGCACCUCUCGCAUUA
E06	M-003456-03	D-003456-25	APAF1	317	NM_181869	32483362	GAACAAGCUCAUAGUAUUA
E06	M-003456-03	D-003456-26	APAF1	317	NM_181869	32483362	CAGUAAUGGGUCCUAAAUA
E06	M-003456-03	D-003456-27	APAF1	317	NM_181869	32483362	GUAUGAUGGAGCUGCAAAU
E06	M-003456-03	D-003456-28	APAF1	317	NM_181869	32483362	AGAUAAUGAUUCCUACGUA
E07	M-014715-01	D-014715-01	GABARAPL1	23710	NM_031412	56676368	GAAGAAAUAUCCGGACAGG
E07	M-014715-01	D-014715-02	GABARAPL1	23710	NM_031412	56676368	GGAAGACUAUUUUCUGUAU
E07	M-014715-01	D-014715-03	GABARAPL1	23710	NM_031412	56676368	CUAGUGCCCUCUGACCUUA
E07	M-014715-01	D-014715-04	GABARAPL1	23710	NM_031412	56676368	GGACCAUCCCUUUGAGUAU
E08	M-020112-01	D-020112-01	ATG7	10533	NM_006395	5453667	CCAAAGUUCUUGAUCAAUA
E08	M-020112-01	D-020112-02	ATG7	10533	NM_006395	5453667	GAUCAAAGGUUUUCACUAA
E08	M-020112-01	D-020112-03	ATG7	10533	NM_006395	5453667	GAAGAUAACAAUUGGUGUA
E08	M-020112-01	D-020112-04	ATG7	10533	NM_006395	5453667	CAACAUCCCUGGUUACAAG
E09	D-001210-05	D-001210-05	siGENOME Non-targeting Control	0		0	UGGUUUACAUGUCGACUAA
E10	M-004380-01	D-004380-05	BBC3	27113	NM_014417	24475588	CGGACGACCUCAACGCACA
E10	M-004380-01	D-004380-06	BBC3	27113	NM_014417	24475588	CCGAGAUGGAGCCCAAUUA
E10	M-004380-01	D-004380-07	BBC3	27113	NM_014417	24475588	CCUGGAGGGUCCUGUACAA
E10	M-004380-01	D-004380-08	BBC3	27113	NM_014417	24475588	GGCGGAGACAAGAGGAGCA
E11	M-004390-02	D-004390-08	BIRC2	329	NM_001166	41349435	UAUAGGACCUGGAGAUAGG
E11	M-004390-02	D-004390-09	BIRC2	329	NM_001166	41349435	CAAUUGACAUGUGUGCUUC
E11	M-004390-02	D-004390-10	BIRC2	329	NM_001166	41349435	GAACAGAAUGGCUCUCUUU
E11	M-004390-02	D-004390-11	BIRC2	329	NM_001166	41349435	GAAACAAACAGUUCAAAGU
F02	M-011912-00	D-011912-01	AIFM1	9131	NM_004208	22202627	GGUAGAAACUGACCACAUA
F02	M-011912-00	D-011912-02	AIFM1	9131	NM_004208	22202627	CAAGGAAGAUCAUUAAGGA
F02	M-011912-00	D-011912-03	AIFM1	9131	NM_004208	22202627	GCAUGAAGAUCUCAAUGAA
F02	M-011912-00	D-011912-04	AIFM1	9131	NM_004208	22202627	GAACAUCUUUAACCGAAUG
F03	M-008090-02	D-008090-06	TNFRSF10A	8797	NM_003844	21361085	UGACAAUUCUGCUGAGAUG
F03	M-008090-02	D-008090-15	TNFRSF10A	8797	NM_003844	21361085	CAACAAAACUGGACGGAAC
F03	M-008090-02	D-008090-16	TNFRSF10A	8797	NM_003844	21361085	GAACAUAGCCCUUUGGGAG
F03	M-008090-02	D-008090-17	TNFRSF10A	8797	NM_003844	21361085	CGGCAGAUUUGACAGGUGU
F04	M-004445-02	D-004445-03	RIPK1	8737	NM_003804	57242760	GAAAGAGUAUUCAAACGAA
F04	M-004445-02	D-004445-04	RIPK1	8737	NM_003804	57242760	CCACUAGUCUGACGGAUAA
F04	M-004445-02	D-004445-05	RIPK1	8737	NM_003804	57242760	GAAGCCAACUACCAUCUUU
F04	M-004445-02	D-004445-06	RIPK1	8737	NM_003804	57242760	GCACAAAUACGAACUUCAA
F05	M-009692-02	D-009692-01	RHEB	6009	NM_005614	100913214	CCUCAGACAUACUCCAUAG
F05	M-009692-02	D-009692-02	RHEB	6009	NM_005614	100913214	GCAAAUUGUUGGAUAUGGU
F05	M-009692-02	D-009692-03	RHEB	6009	NM_005614	100913214	UUACAAAGUUGAUCACAGU
F05	M-009692-02	D-009692-18	RHEB	6009	NM_005614	100913214	CCAAGAAUUUUAUCGGCAU
F06	M-005396-01	D-005396-01	ULK2	9706	NM_014683	23199984	UAAAGGAACUUCAGCAUGA
F06	M-005396-01	D-005396-03	ULK2	9706	NM_014683	23199984	GUGGAGACCUCGCAGAUUA
F06	M-005396-01	D-005396-04	ULK2	9706	NM_014683	23199984	GAAGAACAGUCGAAAGAUG
F06	M-005396-01	D-005396-05	ULK2	9706	NM_014683	23199984	GCAGACGUGCUUCAAAUGA
F07	M-004428-03	D-004428-07	PIDD1	55367	NM_145887	61742785	ACUCGCACCUGAAGAAUGU
F07	M-004428-03	D-004428-08	PIDD1	55367	NM_145887	61742785	GCAGAUCCGUCACAUGCUC
F07	M-004428-03	D-004428-09	PIDD1	55367	NM_145887	61742785	GGACGUGGCUGAAGAGGUG
F07	M-004428-03	D-004428-10	PIDD1	55367	NM_145887	61742785	CCAGAAAUGCCCAGACUGU
F08	M-003776-04	D-003776-01	FAS	355	NM_152876	23510430	UAGAUGAGAUCAAGAAUGA
F08	M-003776-04	D-003776-02	FAS	355	NM_152876	23510430	GAAAGAAGCGUAUGACACA
F08	M-003776-04	D-003776-20	FAS	355	NM_152876	23510430	GCUGGAGUCAUGACACUAA
F08	M-003776-04	D-003776-21	FAS	355	NM_152876	23510430	GUUCAACUGCUUCGUAAUU
F09	M-008091-00	D-008091-01	TNFRSF10C	8794	NM_003841	22547120	GAUGAUAUCCAGUGUGUUG
F09	M-008091-00	D-008091-02	TNFRSF10C	8794	NM_003841	22547120	CCAGUGUGUUGAAGAAUUU
F09	M-008091-00	D-008091-03	TNFRSF10C	8794	NM_003841	22547120	GGGAUCAUAGUUCUAAUUG
F09	M-008091-00	D-008091-04	TNFRSF10C	8794	NM_003841	22547120	ACAAUGAACCUUCUUGCUU
F10	M-006014-04	D-006014-09	HTRA2	27429	NM_145074	73747818	GAGCAUGCCUGACGUCUGG
F10	M-006014-04	D-006014-10	HTRA2	27429	NM_145074	73747818	GAAGAAUUCCUCCUCCGGA
F10	M-006014-04	D-006014-23	HTRA2	27429	NM_145074	73747818	AGUACAACUUCAUCGCAGA
F10	M-006014-04	D-006014-24	HTRA2	27429	NM_145074	73747818	GCUAAGCGGCGACACGUAU
F11	M-004099-02	D-004099-02	BIRC3	330	NM_001165	33946283	UCAAUGAUCUUGUGUUAGA
F11	M-004099-02	D-004099-08	BIRC3	330	NM_001165	33946283	GAUGAAUACUCCUGUGAUU
F11	M-004099-02	D-004099-09	BIRC3	330	NM_001165	33946283	CAUGUGAACUGUACCGAAU
F11	M-004099-02	D-004099-10	BIRC3	330	NM_001165	33946283	GAAGUGUCCAUAGUGUUUA
G02	M-008216-01	D-008216-01	HRK	8739	NM_003806	4504492	GCUCAAGGCGCUAGGCGAC
G02	M-008216-01	D-008216-03	HRK	8739	NM_003806	4504492	CUGCUCGGCAGGCGGAACU
G02	M-008216-01	D-008216-04	HRK	8739	NM_003806	4504492	UAGGCGACGAGCUGCACCA
G02	M-008216-01	D-008216-05	HRK	8739	NM_003806	4504492	UCAAGGCGCUAGGCGACGA
G03	M-003465-03	D-003465-01	CASP2	835	NM_032983	39995060	GGAGAGUGAUGCCGGUAAA
G03	M-003465-03	D-003465-03	CASP2	835	NM_032983	39995060	GAACGCACUUAUCAAGGAU
G03	M-003465-03	D-003465-05	CASP2	835	NM_032983	39995060	GCACUGGUGUUGAGCAAUG
G03	M-003465-03	D-003465-06	CASP2	835	NM_032983	39995060	UGACGUCCAUGUUCUAUGU
G04	M-003471-00	D-003471-01	CDKN1A	1026	NM_000389	17978496	GAUGGAACUUCGACUUUGU
G04	M-003471-00	D-003471-02	CDKN1A	1026	NM_000389	17978496	GCGAUGGAACUUCGACUUU
G04	M-003471-00	D-003471-03	CDKN1A	1026	NM_000389	17978496	CGAUGGAACUUCGACUUUG
G04	M-003471-00	D-003471-04	CDKN1A	1026	NM_000389	17978496	CGACUGUGAUGCGCUAAUG
G05	M-004447-00	D-004447-01	DIABLO	56616	NM_019887	42544195	UAGAAGAGCUCCGUCAGAA
G05	M-004447-00	D-004447-02	DIABLO	56616	NM_019887	42544195	GCAGAUCAGGCCUCUAUAA
G05	M-004447-00	D-004447-03	DIABLO	56616	NM_019887	42544195	CCGACAAUAUACAAGUUUA
G05	M-004447-00	D-004447-04	DIABLO	56616	NM_019887	42544195	GGAAACCACUUGGAUGACU
G06	M-020521-01	D-020521-01	WIPI2	26100	NM_001033520	75677339	CAAGGAAGCUAAAGGUUUG
G06	M-020521-01	D-020521-02	WIPI2	26100	NM_001033520	75677339	GGUCUUCGAUACCAUUAAU
G06	M-020521-01	D-020521-03	WIPI2	26100	NM_001033520	75677339	CGACAGUCCUUUAGCGGCA
G06	M-020521-01	D-020521-04	WIPI2	26100	NM_001033520	75677339	GGACCGGGUACUUCGGGAA
G07	M-010212-02	D-010212-01	ATG12	9140	NM_004707	38261968	GGGAAGGACUUACGGAUGU
G07	M-010212-02	D-010212-02	ATG12	9140	NM_004707	38261968	GAACACCAAGUUUCACUGU
G07	M-010212-02	D-010212-03	ATG12	9140	NM_004707	38261968	GCAGUAGAGCGAACACGAA
G07	M-010212-02	D-010212-05	ATG12	9140	NM_004707	38261968	GCAGCUUCCUACUUCAAUU
G08	M-005326-00	D-005326-01	MLKL	197259	NM_152649	22749322	GGAAGGAGCUCUCGCUGUU
G08	M-005326-00	D-005326-02	MLKL	197259	NM_152649	22749322	GAGCAACGCAUGCCUGUUU
G08	M-005326-00	D-005326-03	MLKL	197259	NM_152649	22749322	AAUAGAAGCUUCACUGAGA
G08	M-005326-00	D-005326-04	MLKL	197259	NM_152649	22749322	GAGAUGAAAUACUGCAAGA
G09	M-004406-02	D-004406-02	CASP6	839	NM_032992	73622127	CAACAUAACUGAGGUGGAU
G09	M-004406-02	D-004406-03	CASP6	839	NM_032992	73622127	CAUGGUACAUUCAAGAUUU
G09	M-004406-02	D-004406-04	CASP6	839	NM_032992	73622127	AAAUAUGGCUCCUCCUUAG
G09	M-004406-02	D-004406-05	CASP6	839	NM_032992	73622127	GUUCAAAGGAGACAAGUGU
G10	M-003306-01	D-003306-02	BCL2A1	597	NM_004049	14574570	GGAAAGAUCUGUGAAAUGC
G10	M-003306-01	D-003306-03	BCL2A1	597	NM_004049	14574570	GAAGGUAUUCUCAUCAAGA
G10	M-003306-01	D-003306-04	BCL2A1	597	NM_004049	14574570	CCUAUAAGGAGAUUUCAUA
G10	M-003306-01	D-003306-17	BCL2A1	597	NM_004049	14574570	UGACUGAUAUGGAAACGAU

## Sheet: Plate B
Well	Pool Catalog Number	Duplex Catalog Number	Gene Symbol	GENE ID	Gene Accession	GI Number	Sequence
B03	M-004412-01	D-004412-01	CRADD	8738	NM_003805	51988883	ACGGAUAUCUACCGCUGUA
B03	M-004412-01	D-004412-02	CRADD	8738	NM_003805	51988883	GGCCAGAGACAAACAAGUA
B03	M-004412-01	D-004412-03	CRADD	8738	NM_003805	51988883	ACAAUGCUCCUGCUGGAUA
B03	M-004412-01	D-004412-04	CRADD	8738	NM_003805	51988883	UAGAUUCCCUACAGGAGUU
B04	M-015375-01	D-015375-01	ATG3	64422	NM_022488	34147490	GCAAACAGAUGGAAUAUUC
B04	M-015375-01	D-015375-02	ATG3	64422	NM_022488	34147490	CAAGACACUUCACAAUGUA
B04	M-015375-01	D-015375-03	ATG3	64422	NM_022488	34147490	GCGGAUGGGUAGAUACAUA
B04	M-015375-01	D-015375-04	ATG3	64422	NM_022488	34147490	UGAAGAGAGUGGAUUGUUG
B05	M-003329-03	D-003329-05	TP53	7157	NM_000546	120407067	GAGGUUGGCUCUGACUGUA
B05	M-003329-03	D-003329-07	TP53	7157	NM_000546	120407067	GCACAGAGGAAGAGAAUCU
B05	M-003329-03	D-003329-08	TP53	7157	NM_000546	120407067	GAAGAAACCACUGGAUGGA
B05	M-003329-03	D-003329-26	TP53	7157	NM_000546	120407067	GCUUCGAGAUGUUCCGAGA
B06	M-003458-06	D-003458-03	BCL2L1	598	NM_001191	20336333	CCUACAAGCUUUCCCAGAA
B06	M-003458-06	D-003458-28	BCL2L1	598	NM_001191	20336333	GGAGGCAGGCGACGAGUUU
B06	M-003458-06	D-003458-29	BCL2L1	598	NM_001191	20336333	GAUUCAGGCUGCUUGGGAU
B06	M-003458-06	D-003458-30	BCL2L1	598	NM_001191	20336333	GAAAGGGCCAGGAACGCUU
B07	D-001210-05	D-001210-05	siGENOME Non-targeting Control	0		0	UGGUUUACAUGUCGACUAA
B08	M-012833-02	D-012833-01	TICAM1	148022	NM_182919	41281980	GGACGAACACUCCCAGAUC
B08	M-012833-02	D-012833-02	TICAM1	148022	NM_182919	41281980	CCAUAGACCACUCAGCUUU
B08	M-012833-02	D-012833-04	TICAM1	148022	NM_182919	41281980	GGAGCCACAUGUCAUUUGG
B08	M-012833-02	D-012833-21	TICAM1	148022	NM_182919	41281980	GGUCAGAACUGGAUACGGU
B09	M-020438-01	D-020438-01	ATG14	22863	NM_014924	50540544	UCGACGAUCCCAUAUAUUA
B09	M-020438-01	D-020438-02	ATG14	22863	NM_014924	50540544	AAAGACCAUUGACUUAAGA
B09	M-020438-01	D-020438-03	ATG14	22863	NM_014924	50540544	UAAAGACGGGUGUGAGAGA
B09	M-020438-01	D-020438-04	ATG14	22863	NM_014924	50540544	CCUCAGGAAUCUAAUGUAC
B10	M-003800-03	D-003800-01	FADD	8772	NM_003824	22219473	CAGCAUUUAACGUCAUAUG
B10	M-003800-03	D-003800-02	FADD	8772	NM_003824	22219473	UGCAGCAUUUAACGUCAUA
B10	M-003800-03	D-003800-04	FADD	8772	NM_003824	22219473	GUGCAGCAUUUAACGUCAU
B10	M-003800-03	D-003800-19	FADD	8772	NM_003824	22219473	GAACUCAAGCUGCGUUUAU
C02	M-004387-02	D-004387-03	BID	637	NM_197967	37574727	GCACCUACGUGAGGAGCUU
C02	M-004387-02	D-004387-18	BID	637	NM_197967	37574727	GAGUAAGGGCACUGACGGA
C02	M-004387-02	D-004387-19	BID	637	NM_197967	37574727	GCCAGAAGCUACUGCGAUG
C02	M-004387-02	D-004387-20	BID	637	NM_197967	37574727	UGCAAUACAUACCACGCUA
C03	M-005049-00	D-005049-01	ULK1	8408	NM_003565	4507830	CCUAAAACGUGUCUUAUUU
C03	M-005049-00	D-005049-02	ULK1	8408	NM_003565	4507830	ACUUGUAGGUGUUUAAGAA
C03	M-005049-00	D-005049-03	ULK1	8408	NM_003565	4507830	GGUUAGCCCUGCCUGAAUC
C03	M-005049-00	D-005049-04	ULK1	8408	NM_003565	4507830	UGUAGGUGUUUAAGAAUUG
C04	M-012846-01	D-012846-01	MAP1LC3B	81631	NM_022818	61676203	CAAAGUUCCUUGUACCUGA
C04	M-012846-01	D-012846-02	MAP1LC3B	81631	NM_022818	61676203	GAUAAUAGAACGAUACAAG
C04	M-012846-01	D-012846-03	MAP1LC3B	81631	NM_022818	61676203	GUAGAAGAUGUCCGACUUA
C04	M-012846-01	D-012846-04	MAP1LC3B	81631	NM_022818	61676203	AGGAGACGUUCGGGAUGAA
C05	M-029987-01	D-029987-01	AMBRA1	55626	NM_017749	50843826	GAGUAGAACUGCCGGAUAG
C05	M-029987-01	D-029987-02	AMBRA1	55626	NM_017749	50843826	CCACCCAUGUGAACCAUAA
C05	M-029987-01	D-029987-03	AMBRA1	55626	NM_017749	50843826	GCGGAGACAUGUCAGUAUC
C05	M-029987-01	D-029987-04	AMBRA1	55626	NM_017749	50843826	CUGAAUCGCUGUCGUGCUU
C06	M-010552-01	D-010552-02	BECN1	8678	NM_003766	19923741	GGAUGACAGUGAACAGUUA
C06	M-010552-01	D-010552-03	BECN1	8678	NM_003766	19923741	UAAGAUGGGUCUGAAAUUU
C06	M-010552-01	D-010552-04	BECN1	8678	NM_003766	19923741	GCCAACAGCUUCACUCUGA
C06	M-010552-01	D-010552-17	BECN1	8678	NM_003766	19923741	UUGAAAACCAGAUGCGUUA
C07	M-003008-03	D-003008-05	MTOR	2475	NM_004958	19924298	GAGAAGAAAUGGAAGAAAU
C07	M-003008-03	D-003008-06	MTOR	2475	NM_004958	19924298	CCAAAGUGCUGCAGUACUA
C07	M-003008-03	D-003008-08	MTOR	2475	NM_004958	19924298	GGUCUGAACUGAAUGAAGA
C07	M-003008-03	D-003008-23	MTOR	2475	NM_004958	19924298	AUAAAGUUCUGGUGCGACA
C08	M-005786-01	D-005786-01	ATG4B	23192	NM_013325	47132610	GACGAGAUCUUGUCUGAUG
C08	M-005786-01	D-005786-02	ATG4B	23192	NM_013325	47132610	GAUUGGAGGUGGACACAAA
C08	M-005786-01	D-005786-03	ATG4B	23192	NM_013325	47132610	CAACAGCGCCCACUACUUC
C08	M-005786-01	D-005786-04	ATG4B	23192	NM_013325	47132610	GCAUCUAGACUUUGGUUUA
C09	M-004107-01	D-004107-01	RPTOR	57521	NM_020761	92373520	GAAACCAUCGGUGCAAAUU
C09	M-004107-01	D-004107-02	RPTOR	57521	NM_020761	92373520	AGAAGGGCAUUACGAGAUU
C09	M-004107-01	D-004107-03	RPTOR	57521	NM_020761	92373520	UGGAGAAGCGUGUCAGAUA
C09	M-004107-01	D-004107-04	RPTOR	57521	NM_020761	92373520	GCCCGUCGAUCUUCGUCUA
C10	M-004391-03	D-004391-13	BIRC7	79444	NM_022161	21536419	GCUCUGAGGAGUUGCGUCU
C10	M-004391-03	D-004391-14	BIRC7	79444	NM_022161	21536419	AGAGAGGUCCAGUCUGAAA
C10	M-004391-03	D-004391-15	BIRC7	79444	NM_022161	21536419	GGACCUAAAGACAGUGCCA
C10	M-004391-03	D-004391-16	BIRC7	79444	NM_022161	21536419	CAAGGUGAGGUGCUUCUUC
C11	M-007201-02	D-007201-02	STUB1	10273	NM_005861	56181386	CCGCGGAGCGUGAGAGGGA
C11	M-007201-02	D-007201-03	STUB1	10273	NM_005861	56181386	GCAUUGAGGCCAAGCACGA
C11	M-007201-02	D-007201-05	STUB1	10273	NM_005861	56181386	GAAGGAGGUUAUUGACGCA
C11	M-007201-02	D-007201-06	STUB1	10273	NM_005861	56181386	AGGCCAAGCACGACAAGUA
D02	M-006568-01	D-006568-01	TRAF5	7188	NM_001033910	77404347	GAUCAAAGAUUAGCCGUUU
D02	M-006568-01	D-006568-02	TRAF5	7188	NM_001033910	77404347	GGUCACACCUGUCCCUAUA
D02	M-006568-01	D-006568-03	TRAF5	7188	NM_001033910	77404347	CAAGAACGCCUACAUUAAA
D02	M-006568-01	D-006568-04	TRAF5	7188	NM_001033910	77404347	CAUGAUACCCACAUUAAUA
D03	D-001210-05	D-001210-05	siGENOME Non-targeting Control	0		0	UGGUUUACAUGUCGACUAA
D04	M-004771-01	D-004771-02	TAB2	23118	NM_015093	21735557	UAAGGGAAGUGCUGAAAUA
D04	M-004771-01	D-004771-03	TAB2	23118	NM_015093	21735557	GGAACAAGGUUUAACUAUU
D04	M-004771-01	D-004771-04	TAB2	23118	NM_015093	21735557	CCUCAAGGCUUUAAUGUUU
D04	M-004771-01	D-004771-17	TAB2	23118	NM_015093	21735557	UUACAUGACCUGCGACAAA
D05	M-006656-01	D-006656-02	PARP1	142	NM_001618	156523967	GAAAGUGUGUUCAACUAAU
D05	M-006656-01	D-006656-03	PARP1	142	NM_001618	156523967	GCAACAAACUGGAACAGAU
D05	M-006656-01	D-006656-04	PARP1	142	NM_001618	156523967	GAAGUCAUCGAUAUCUUUA
D05	M-006656-01	D-006656-17	PARP1	142	NM_001618	156523967	GAUAGAGCGUGAAGGCGAA
D06	M-003210-05	D-003210-07	CCND1	595	NM_053056	77628152	GUUCGUGGCCUCUAAGAUG
D06	M-003210-05	D-003210-08	CCND1	595	NM_053056	77628152	CCGAGAAGCUGUGCAUCUA
D06	M-003210-05	D-003210-09	CCND1	595	NM_053056	77628152	GAACAGAAGUGCGAGGAGG
D06	M-003210-05	D-003210-10	CCND1	595	NM_053056	77628152	ACAACUUCCUGUCCUACUA
D07	M-011815-01	D-011815-03	BNIP3L	665	NM_004331	47078259	CAACAACAACUGCGAGGAA
D07	M-011815-01	D-011815-04	BNIP3L	665	NM_004331	47078259	GGAAGUCGAGGCUUUGAAG
D07	M-011815-01	D-011815-05	BNIP3L	665	NM_004331	47078259	CUAGGCAUCUAUAUUGGAA
D07	M-011815-01	D-011815-06	BNIP3L	665	NM_004331	47078259	GAAAAGUGCGGACUGGGUA
D08	M-004402-02	D-004402-01	CASP10	843	NM_032974	98985797	GAAAUGACCUCCCUAAGUU
D08	M-004402-02	D-004402-02	CASP10	843	NM_032974	98985797	GAAGGCAGCUGGUAUAUUC
D08	M-004402-02	D-004402-04	CASP10	843	NM_032974	98985797	CAAAGGGUUUCUCUGUUUA
D08	M-004402-02	D-004402-05	CASP10	843	NM_032974	98985797	ACAAUAAUGUGACGAAAGU
D09	M-004384-02	D-004384-01	BCL2L2	599	NM_004050	157266332	GGAAGAGUGAGCAGGACAC
D09	M-004384-02	D-004384-02	BCL2L2	599	NM_004050	157266332	GCAUAUGGGUUCUAGAGUA
D09	M-004384-02	D-004384-04	BCL2L2	599	NM_004050	157266332	CAUAAGUGCUGAUCUAGAA
D09	M-004384-02	D-004384-05	BCL2L2	599	NM_004050	157266332	GUUAUAAGCUGAGGCAGAA
D10	M-019426-01	D-019426-01	ATG10	83734	NM_031482	33589825	GAAUCUACCUCUGAGUUAU
D10	M-019426-01	D-019426-02	ATG10	83734	NM_031482	33589825	GGACCAUGGGACACUAUUA
D10	M-019426-01	D-019426-03	ATG10	83734	NM_031482	33589825	CCAACGUUAUUGUGCAGAA
D10	M-019426-01	D-019426-04	ATG10	83734	NM_031482	33589825	CAGCGUCCGAAGUGAUUAA
D11	M-003028-02	D-003028-05	TSC1	7248	NM_001008567	56699467	GAAGAUGGCUAUUCUGUGU
D11	M-003028-02	D-003028-07	TSC1	7248	NM_001008567	56699467	CGACACGGCUGAUAACUGA
D11	M-003028-02	D-003028-08	TSC1	7248	NM_001008567	56699467	CGGCUGAUGUUGUUAAAUA
D11	M-003028-02	D-003028-21	TSC1	7248	NM_001008567	56699467	GGACAGGAUUAACGAAUAU
E02	M-003772-06	D-003772-04	CFLAR	8837	NM_003879	21361768	AAUAACUUCAGGCUCCAUA
E02	M-003772-06	D-003772-16	CFLAR	8837	NM_003879	21361768	GCUAUGAAGUCCAGAAAUU
E02	M-003772-06	D-003772-17	CFLAR	8837	NM_003879	21361768	GAUGUGUCCUCAUUAAUUU
E02	M-003772-06	D-003772-18	CFLAR	8837	NM_003879	21361768	UAAAGAACAUCCACAGAAU
E03	M-018205-01	D-018205-01	WIPI1	55062	NM_017983	157388938	GAACUAAAGCCGGGUAUAA
E03	M-018205-01	D-018205-02	WIPI1	55062	NM_017983	157388938	CCUCCACGGUGCCAGGUUA
E03	M-018205-01	D-018205-03	WIPI1	55062	NM_017983	157388938	CCUAUAAUCUUGUGCCGUG
E03	M-018205-01	D-018205-04	WIPI1	55062	NM_017983	157388938	CACCAACAGUCGACCAGAA
E04	M-004374-04	D-004374-01	ATG5	9474	NM_004849	92859692	GGAAUAUCCUGCAGAAGAA
E04	M-004374-04	D-004374-03	ATG5	9474	NM_004849	92859692	CAUCUGAGCUACCCGGAUA
E04	M-004374-04	D-004374-05	ATG5	9474	NM_004849	92859692	GACAAGAAGACAUUAGUGA
E04	M-004374-04	D-004374-06	ATG5	9474	NM_004849	92859692	CAAUUGGUUUGCUAUUUGA
E05	M-004445-02	D-004445-03	RIPK1	8737	NM_003804	57242760	GAAAGAGUAUUCAAACGAA
E05	M-004445-02	D-004445-04	RIPK1	8737	NM_003804	57242760	CCACUAGUCUGACGGAUAA
E05	M-004445-02	D-004445-05	RIPK1	8737	NM_003804	57242760	GAAGCCAACUACCAUCUUU
E05	M-004445-02	D-004445-06	RIPK1	8737	NM_003804	57242760	GCACAAAUACGAACUUCAA
E06	M-004448-00	D-004448-01	TNFRSF10B	8795	NM_003842	22547115	GGACAGAAGCUCACAACGA
E06	M-004448-00	D-004448-02	TNFRSF10B	8795	NM_003842	22547115	UCAUGUAUCUAGAAGGUAA
E06	M-004448-00	D-004448-03	TNFRSF10B	8795	NM_003842	22547115	ACACGAUGCUGAUAAAGUG
E06	M-004448-00	D-004448-04	TNFRSF10B	8795	NM_003842	22547115	CAAGGUCGGUGAUUGUACA
E07	M-003459-03	D-003459-01	BIRC5	332	NM_001012270	59859879	CAAAGGAAACCAACAAUAA
E07	M-003459-03	D-003459-02	BIRC5	332	NM_001012270	59859879	GCAAAGGAAACCAACAAUA
E07	M-003459-03	D-003459-05	BIRC5	332	NM_001012270	59859879	CACCGCAUCUCUACAUUCA
E07	M-003459-03	D-003459-07	BIRC5	332	NM_001012270	59859879	CCACUGAGAACGAGCCAGA
E08	M-017816-01	D-017816-01	ATG101	60673	NM_001098673	149158713	GAAGAAGUCUCGCUGGCCA
E08	M-017816-01	D-017816-02	ATG101	60673	NM_001098673	149158713	GUGAGAAACUCUGCGAGAA
E08	M-017816-01	D-017816-03	ATG101	60673	NM_001098673	149158713	GCGCAACUCUGGUGGCGAU
E08	M-017816-01	D-017816-04	ATG101	60673	NM_001098673	149158713	CGACUUCACUUAUGUGCGU
E09	D-001210-05	D-001210-05	siGENOME Non-targeting Control	0		0	UGGUUUACAUGUCGACUAA
E10	M-010212-02	D-010212-01	ATG12	9140	NM_004707	38261968	GGGAAGGACUUACGGAUGU
E10	M-010212-02	D-010212-02	ATG12	9140	NM_004707	38261968	GAACACCAAGUUUCACUGU
E10	M-010212-02	D-010212-03	ATG12	9140	NM_004707	38261968	GCAGUAGAGCGAACACGAA
E10	M-010212-02	D-010212-05	ATG12	9140	NM_004707	38261968	GCAGCUUCCUACUUCAAUU
F02	M-003534-01	D-003534-01	RIPK3	11035	NM_006871	93141035	CCAGAGACCUCAACUUUCA
F02	M-003534-01	D-003534-02	RIPK3	11035	NM_006871	93141035	GACAACAACUACUUGACUA
F02	M-003534-01	D-003534-03	RIPK3	11035	NM_006871	93141035	GCAAGAAGGCCCUAAAGAU
F02	M-003534-01	D-003534-04	RIPK3	11035	NM_006871	93141035	CCACAGGGUUGGUAUAAUC
F03	M-003029-03	D-003029-05	TSC2	7249	NM_001077183	116256349	GCAUUAAUCUCUUACCAUA
F03	M-003029-03	D-003029-06	TSC2	7249	NM_001077183	116256349	CCAAUGUCCUCUUGUCUUU
F03	M-003029-03	D-003029-08	TSC2	7249	NM_001077183	116256349	UCACCAGGCUCAUCAAGAA
F03	M-003029-03	D-003029-09	TSC2	7249	NM_001077183	116256349	GGAAUGUGGCCUCAACAAU
F04	M-005025-02	D-005025-01	PIK3R4	30849	NM_014602	116812580	GAGGAGAACUUGCUAUAUU
F04	M-005025-02	D-005025-04	PIK3R4	30849	NM_014602	116812580	GUAAGUCGUUCUAUAUUUG
F04	M-005025-02	D-005025-05	PIK3R4	30849	NM_014602	116812580	CAGCUGAUGUCUACUGUAA
F04	M-005025-02	D-005025-18	PIK3R4	30849	NM_014602	116812580	CUAUAUUGCUCCUGAACGU
F05	M-004415-03	D-004415-01	DAP	1611	NM_004394	149999367	GGAUGACCAGGAAUGGGAA
F05	M-004415-03	D-004415-02	DAP	1611	NM_004394	149999367	AGACAAGGAUGACCAGGAA
F05	M-004415-03	D-004415-03	DAP	1611	NM_004394	149999367	GAAACACCCACAUACAGGA
F05	M-004415-03	D-004415-19	DAP	1611	NM_004394	149999367	CGUGAAAGCUGGUGGAAUG
F06	M-004307-02	D-004307-02	CASP3	836	NM_032991	73622122	UGAGAUGGGUUUAUGUAUA
F06	M-004307-02	D-004307-04	CASP3	836	NM_032991	73622122	CCGACAAGCUUGAAUUUAU
F06	M-004307-02	D-004307-05	CASP3	836	NM_032991	73622122	GAUGCGUGAUGUUUCUAAA
F06	M-004307-02	D-004307-18	CASP3	836	NM_032991	73622122	GGUUAUUAUUCUUGGCGAA
F07	M-003305-02	D-003305-01	BAK1	578	NM_001188	109698605	CAGAGAAUGCCUAUGAGUA
F07	M-003305-02	D-003305-03	BAK1	578	NM_001188	109698605	CAACCGACGCUAUGACUCA
F07	M-003305-02	D-003305-04	BAK1	578	NM_001188	109698605	CGACAUCAACCGACGCUAU
F07	M-003305-02	D-003305-05	BAK1	578	NM_001188	109698605	GCUUCGUGGUCGACUUCAU
F08	M-014650-00	D-014650-01	ZBP1	81030	NM_030776	13540544	GCAAAGUCAGCCUCAAUUA
F08	M-014650-00	D-014650-02	ZBP1	81030	NM_030776	13540544	GGACACGGGAACAUCAUUA
F08	M-014650-00	D-014650-03	ZBP1	81030	NM_030776	13540544	GGACCCAACAGCUGGAUUU
F08	M-014650-00	D-014650-04	ZBP1	81030	NM_030776	13540544	CAAAAGAUGUGAACCGAGA
F09	M-015465-01	D-015465-03	UVRAG	7405	NM_003369	111160877	GAUACCUACUUUACACUUC
F09	M-015465-01	D-015465-04	UVRAG	7405	NM_003369	111160877	GAAUGAACAUAAGGAUUAC
F09	M-015465-01	D-015465-17	UVRAG	7405	NM_003369	111160877	CAGACAAAGGACAUCGAAA
F09	M-015465-01	D-015465-18	UVRAG	7405	NM_003369	111160877	AGUAGAGUGUGACGAACAA
F10	M-012368-01	D-012368-02	GABARAP	11337	NM_007278	6005763	GGUCAGUUCUACUUCUUGA
F10	M-012368-01	D-012368-03	GABARAP	11337	NM_007278	6005763	GAAGCGAAUUCAUCUCCGA
F10	M-012368-01	D-012368-04	GABARAP	11337	NM_007278	6005763	ACGAAAGUGUCUACGGUCU
F10	M-012368-01	D-012368-17	GABARAP	11337	NM_007278	6005763	GGCGAGAAGAUCCGAAAGA
F11	M-006853-02	D-006853-03	GABARAPL2	11345	NM_007285	27374999	GUACUUGGUUCCAUCUGAU
F11	M-006853-02	D-006853-05	GABARAPL2	11345	NM_007285	27374999	GGUCUCAGGCUCUCAGAUU
F11	M-006853-02	D-006853-18	GABARAPL2	11345	NM_007285	27374999	UGGGCUAGGUGCACCGUAA
F11	M-006853-02	D-006853-19	GABARAPL2	11345	NM_007285	27374999	CGAGCGAAAUAUCCCGACA
G02	M-003790-06	D-003790-16	MAP3K7	6885	NM_145333	21735565	CCCAAUGGCUUAUCUUACA
G02	M-003790-06	D-003790-17	MAP3K7	6885	NM_145333	21735565	GGACAGCCAAGACGUAGAU
G02	M-003790-06	D-003790-18	MAP3K7	6885	NM_145333	21735565	UACACUGGAUCACCAACUA
G02	M-003790-06	D-003790-31	MAP3K7	6885	NM_145333	21735565	AGUGAUAACGCGUCGGAAA
G03	M-004393-04	D-004393-07	BMF	90427	NM_001003943	51558703	GAACCAAAAUCGUGUGUGG
G03	M-004393-04	D-004393-10	BMF	90427	NM_001003943	51558703	AAUCGUGUGUGGUGGCAGA
G03	M-004393-04	D-004393-25	BMF	90427	NM_001003943	51558703	GAGUAACAGAUAACGAUUA
G03	M-004393-04	D-004393-26	BMF	90427	NM_001003943	51558703	GAAUCUACCAGUUGUCGAA
G04	M-009919-00	D-009919-01	TNFAIP3	7128	NM_006290	26051241	GGGAAGAUUUGAAGACUUA
G04	M-009919-00	D-009919-02	TNFAIP3	7128	NM_006290	26051241	GCACCAUGUUUGAAGGAUA
G04	M-009919-00	D-009919-03	TNFAIP3	7128	NM_006290	26051241	GCGGAAAGCUGUGAAGAUA
G04	M-009919-00	D-009919-04	TNFAIP3	7128	NM_006290	26051241	CAGCAUGAGUACAAGAAAU
G05	M-005275-03	D-005275-05	PMAIP1	5366	NM_021127	148922873	AAACUGAACUUCCGGCAGA
G05	M-005275-03	D-005275-06	PMAIP1	5366	NM_021127	148922873	AAUCUGAUAUCCAAACUCU
G05	M-005275-03	D-005275-07	PMAIP1	5366	NM_021127	148922873	CUGGAAGUCGAGUGUGCUA
G05	M-005275-03	D-005275-08	PMAIP1	5366	NM_021127	148922873	GCAAGAACGCUCAACCGAG
G06	M-003466-05	D-003466-01	CASP8	841	NM_033358	122056472	GGACAAAGUUUACCAAAUG
G06	M-003466-05	D-003466-02	CASP8	841	NM_033358	122056472	CAACGACUAUGAAGAAUUC
G06	M-003466-05	D-003466-07	CASP8	841	NM_033358	122056472	GCAAGAACCCAUCAAGGAU
G06	M-003466-05	D-003466-25	CASP8	841	NM_033358	122056472	GAAGAUAAUCAACGACUAU
G07	M-021033-02	D-021033-01	ATG16L1	55054	NM_017974	124256477	GAGCAUAGUUCGAGAGAUG
G07	M-021033-02	D-021033-02	ATG16L1	55054	NM_017974	124256477	UGUGGAUGAUUAUCGAUUA
G07	M-021033-02	D-021033-04	ATG16L1	55054	NM_017974	124256477	GAUCUACGCAGCAAAGUCU
G07	M-021033-02	D-021033-17	ATG16L1	55054	NM_017974	124256477	GUACCAAACAGGCACGAGA
G08	M-008092-01	D-008092-01	TNFRSF10D	8793	NM_003840	42544227	GCAACGAGACCCUGAGUAA
G08	M-008092-01	D-008092-02	TNFRSF10D	8793	NM_003840	42544227	CCAACAAUUUGCCUUCUUG
G08	M-008092-01	D-008092-03	TNFRSF10D	8793	NM_003840	42544227	UCACUACCUUAUCAUCAUA
G08	M-008092-01	D-008092-05	TNFRSF10D	8793	NM_003840	42544227	GGAGUGACAUCAAGUGCAA
G09	M-004501-08	D-004501-38	MCL1	4170	NM_182763	33519457	CGAAGGAAGUAUCGAAUUU
G09	M-004501-08	D-004501-39	MCL1	4170	NM_182763	33519457	AGAACGAAUUGAUGUGUAA
G09	M-004501-08	D-004501-40	MCL1	4170	NM_182763	33519457	GGACCAACUACAAAUUAAU
G09	M-004501-08	D-004501-41	MCL1	4170	NM_182763	33519457	GCUACGUAGUUCGGGCAAA
G10	M-004390-02	D-004390-08	BIRC2	329	NM_001166	41349435	UAUAGGACCUGGAGAUAGG
G10	M-004390-02	D-004390-09	BIRC2	329	NM_001166	41349435	CAAUUGACAUGUGUGCUUC
G10	M-004390-02	D-004390-10	BIRC2	329	NM_001166	41349435	GAACAGAAUGGCUCUCUUU
G10	M-004390-02	D-004390-11	BIRC2	329	NM_001166	41349435	GAAACAAACAGUUCAAAGU
