# Supplementary material for: A new function for the serine protease HtrA2 in controlling radiation‐induced senescence in cancer cells
Source: Mol Oncol. 2022 Feb 16;16(6):1365–83. doi: 10.1002/1878-0261.13187 (PMC8936513; doi:10.1002/1878-0261.13187)
Supplement: Supplementary file 7 — Table S2. Proteins with changed expression levels following irradiation in senescent NCI‐H640 cells. [file MOL2-16-1365-s001.xlsx]

## Sheet: Sheet1
Protein IDs	Protein names	Gene names	Ratio IR/untreated	p-value	q-value	p53 target*
P30281;P30279	G1/S-specific cyclin-D3	CCND3	30.2699	0.0100228	0.030013
Q9UI42	Carboxypeptidase A4	CPA4	22.232	0.000100225	0.0134328
P35555	Fibrillin-1	FBN1	17.2951	3.00817e-05	0.0141333
Q13214	Semaphorin-3B	SEMA3B	14.0701	0.00445937	0.0197102	+
O95833	Chloride intracellular channel protein 3	CLIC3	12.9085	0.000130024	0.0122025
P02649	Apolipoprotein E	APOE	11.3544	0.000282427	0.00995556
Q99541	Perilipin-2	PLIN2	11.1706	0.000288879	0.00973913
P05161	Ubiquitin-like protein ISG15	ISG15	11.0639	0.0128169	0.0352
O15403	Monocarboxylate transporter 7	SLC16A6	10.2852	0.00571371	0.0218626
P23743	Diacylglycerol kinase alpha	DGKA	9.46094	0.0046681	0.0200184	+
Q9BPZ3	Polyadenylate-binding protein-interacting protein 2	PAIP2	9.10663	0.000324285	0.010585
Q5T0D9	Tumor protein p63-regulated gene 1-like protein	TPRG1L	9.09036	0.00640478	0.0224474
Q07954;Q9NZR2	Prolow-density lipoprotein receptor-related protein 1;Low-density lipoprotein receptor-related protein 1 85 kDa subunit;Low-density lipoprotein receptor-related protein 1 515 kDa subunit;Low-density lipoprotein receptor-related protein 1 intracellular domain	LRP1	9.05719	1.35159e-05	0.008	+
O60361	Putative nucleoside diphosphate kinase	NME2P1	7.89734	0.000656465	0.0100342
P38936	Cyclin-dependent kinase inhibitor 1	CDKN1A	7.57681	7.74204e-05	0.0141053	+
P13716	Delta-aminolevulinic acid dehydratase	ALAD	7.24612	0.000920214	0.0112967
Q9HA38	Zinc finger matrin-type protein 3	ZMAT3	6.88128	0.0023009	0.016517	+
A8MQ03	Cysteine-rich tail protein 1	CYSRT1	6.46275	0.000211527	0.0101455	+
Q86XE5	4-hydroxy-2-oxoglutarate aldolase, mitochondrial	HOGA1	5.95566	0.0016839	0.0144444
Q68CP4	Heparan-alpha-glucosaminide N-acetyltransferase	HGSNAT	5.93116	0.000208782	0.0103333
Q13219	Pappalysin-1	PAPPA	5.8721	0.00338835	0.0188998
Q5K651	Sterile alpha motif domain-containing protein 9	SAMD9	5.74558	0.0046292	0.0199322
Q14517	Protocadherin Fat 1;Protocadherin Fat 1, nuclear form	FAT1	5.69811	0.00404716	0.0190643
Q7Z7M9	Polypeptide N-acetylgalactosaminyltransferase 5	GALNT5	5.37908	0.00116689	0.0130165
P11802	Cyclin-dependent kinase 4	CDK4	5.20996	0.00341979	0.019029
Q9Y6N7	Roundabout homolog 1	ROBO1	4.99967	0.0128589	0.0351992
P35556	Fibrillin-2	FBN2	4.9957	0.00211942	0.016152	+
O60687	Sushi repeat-containing protein SRPX2	SRPX2	4.86107	0.0148626	0.0391167
Q9H3R2	Mucin-13	MUC13	4.73694	0.00061521	0.0102655
P15056	Serine/threonine-protein kinase B-raf	BRAF	4.7192	0.019537	0.0491356
O94911	ATP-binding cassette sub-family A member 8	ABCA8	4.71333	0.000130258	0.01205
Q7LG56	Ribonucleoside-diphosphate reductase subunit M2 B	RRM2B	4.69855	0.00181819	0.0148821	+
P35475	Alpha-L-iduronidase	IDUA	4.54874	0.000615266	0.0102203
P04004	Vitronectin;Vitronectin V65 subunit;Vitronectin V10 subunit;Somatomedin-B	VTN	4.39217	6.32182e-05	0.0137255
Q9BZD2	Equilibrative nucleoside transporter 3	SLC29A3	4.28237	0.0169793	0.0435857
Q7L775	EPM2A-interacting protein 1	EPM2AIP1	4.28214	0.0083883	0.0265278	+
Q99988	Growth/differentiation factor 15	GDF15	4.26282	0.00682529	0.0231083	+
P22570	NADPH:adrenodoxin oxidoreductase, mitochondrial	FDXR	4.25778	1.33795e-05	0.00847059	+
Q99715	Collagen alpha-1(XII) chain	COL12A1	4.22955	0.00154984	0.0140769
P29400	Collagen alpha-5(IV) chain	COL4A5	4.22443	0.00192136	0.01509
Q2TB90	Putative hexokinase HKDC1	HKDC1	4.20437	0.000368268	0.0101975
Q15646	2-5-oligoadenylate synthase-like protein	OASL	4.18898	7.68924e-05	0.0143571
CON__H-INV:HIT000292931			4.03283	0.00110112	0.013139
Q6ZVM7	TOM1-like protein 2	TOM1L2	4.01358	0.00280261	0.0172903
Q96A23	Copine-4	CPNE4	3.83213	0.0163863	0.0424797
O95822	Malonyl-CoA decarboxylase, mitochondrial	MLYCD	3.72022	0.000310909	0.0108811
Q15166	Serum paraoxonase/lactonase 3	PON3	3.71857	0.0194069	0.0487987
Q6NT16	MFS-type transporter SLC18B1	SLC18B1	3.56583	0.00423208	0.0194019
P17900	Ganglioside GM2 activator;Ganglioside GM2 activator isoform short	GM2A	3.53794	1.16152e-05	0.0102857
Q95460	Major histocompatibility complex class I-related gene protein	MR1	3.53624	0.0119331	0.0338088
P04637	Cellular tumor antigen p53	TP53	3.53144	0.00185786	0.015084	+
Q92466	DNA damage-binding protein 2	DDB2	3.50885	3.28091e-05	0.0128485	+
Q9ULC5	Long-chain-fatty-acid--CoA ligase 5	ACSL5	3.41013	0.00704336	0.023236
O14841	5-oxoprolinase	OPLAH	3.38768	0.00324598	0.0180967
A8MWY0	UPF0577 protein KIAA1324-like	KIAA1324L	3.36444	0.00300307	0.0181401
Q9UBS9	SUN domain-containing ossification factor	SUCO	3.3434	0.0024054	0.0169735
Q9NQ88	Fructose-2,6-bisphosphatase TIGAR	TIGAR	3.32747	0.00212484	0.0162559	+
P30838	Aldehyde dehydrogenase, dimeric NADP-preferring	ALDH3A1	3.27877	2.4665e-05	0.0136552
Q9UHW9	Solute carrier family 12 member 6	SLC12A6	3.21988	0.0187958	0.047665
O95025	Semaphorin-3D	SEMA3D	3.05051	0.00685849	0.0230789
Q5VT66	Mitochondrial amidoxime-reducing component 1	2019-03-01	3.04577	0.00229603	0.0164364
O00748;P22303	Cocaine esterase	CES2	3.04139	1.75187e-05	0.0136
P46527	Cyclin-dependent kinase inhibitor 1B	CDKN1B	3.03054	0.00807296	0.0257156
P01024	Complement C3;Complement C3 beta chain;C3-beta-c;Complement C3 alpha chain;C3a anaphylatoxin;Acylation stimulating protein;Complement C3b alpha chain;Complement C3c alpha chain fragment 1;Complement C3dg fragment;Complement C3g fragment;Complement C3d fragment;Complement C3f fragment;Complement C3c alpha chain fragment 2	C3	3.02722	0.000239102	0.00983607
P36969	Phospholipid hydroperoxide glutathione peroxidase, mitochondrial	GPX4	3.02683	0.0103903	0.0307898
Q53FA7	Quinone oxidoreductase PIG3	TP53I3	3.02557	4.6582e-05	0.0103415	+
O75170	Serine/threonine-protein phosphatase 6 regulatory subunit 2	PPP6R2	2.95663	0.014893	0.0392405
P04066	Tissue alpha-L-fucosidase	FUCA1	2.94267	0.000211963	0.0100541
Q9C002	Normal mucosa of esophagus-specific gene 1 protein	NMES1	2.86126	0.00205953	0.0157573
O15440	Multidrug resistance-associated protein 5	ABCC5	2.81988	0.00868777	0.0274214
P41273	Tumor necrosis factor ligand superfamily member 9	TNFSF9	2.78187	0.00919354	0.0287634
Q9NXC2	Glucose-fructose oxidoreductase domain-containing protein 1	GFOD1	2.7808	0.00365857	0.0192925
Q7Z7L7	Protein zer-1 homolog	ZER1	2.77878	0.0146449	0.0384196
P06396	Gelsolin	GSN	2.74044	0.000563423	0.0105234
Q9P2T1;P36959	GMP reductase 2	GMPR2	2.71131	0.000506638	0.01034
P05231	Interleukin-6	IL6	2.64294	0.00316083	0.0180952
P55058	Phospholipid transfer protein	PLTP	2.61696	0.00217376	0.0161589
Q08431	Lactadherin;Lactadherin short form;Medin	MFGE8	2.6152	0.000157907	0.0112088	+
P28799	Granulins;Acrogranin;Paragranulin;Granulin-1;Granulin-2;Granulin-3;Granulin-4;Granulin-5;Granulin-6;Granulin-7	GRN	2.59981	0.000133574	0.0116145
Q6DHV7	Adenosine deaminase-like protein	ADAL	2.58285	0.00487037	0.0206066
Q9NS93	Transmembrane 7 superfamily member 3	TM7SF3	2.53365	0.00356388	0.0191474	+
Q9HCL2	Glycerol-3-phosphate acyltransferase 1, mitochondrial	GPAM	2.51827	0.00459829	0.0199132
O14832	Phytanoyl-CoA dioxygenase, peroxisomal	PHYH	2.5131	0.00769456	0.0246268
P07942	Laminin subunit beta-1	LAMB1	2.51278	0.000451919	0.0106455
O95164	Ubiquitin-like protein 3	UBL3	2.49892	0.0058147	0.021742
P21980;P49221	Protein-glutamine gamma-glutamyltransferase 2	TGM2	2.4922	0.0128521	0.0352401
Q8TD22	Sideroflexin-5	SFXN5	2.48782	0.000698655	0.0100747	+
Q5T3F8	CSC1-like protein 2	TMEM63B	2.47866	0.0130398	0.0354695	+
Q96JK2	DDB1- and CUL4-associated factor 5	DCAF5	2.47675	0.000208615	0.0104299
P08962	CD63 antigen	CD63	2.44538	0.00116886	0.0129311
P07203	Glutathione peroxidase 1	GPX1	2.426	0.000191005	0.010835	+
Q9HCG7	Non-lysosomal glucosylceramidase	GBA2	2.42456	0.000243385	0.0096
Q96AD5;Q7Z6Z6	Patatin-like phospholipase domain-containing protein 2	PNPLA2	2.41912	0.00145568	0.0131186
Q9NRZ5	1-acyl-sn-glycerol-3-phosphate acyltransferase delta	AGPAT4	2.41646	0.0149279	0.0392065
Q9UBG0	C-type mannose receptor 2	MRC2	2.41408	0.0158511	0.0412454
Q08AF3;REV__Q9C0A6;REV__Q8IZD2;Q8IYM2;Q6IEE8	Schlafen family member 5	SLFN5	2.41294	3.19603e-05	0.01325
Q96GA7	Serine dehydratase-like	SDSL	2.38309	0.000118697	0.0128533
O75911	Short-chain dehydrogenase/reductase 3	DHRS3	2.37513	0.00168068	0.0144828	+
Q9P2E5	Chondroitin sulfate glucuronyltransferase	CHPF2	2.35687	0.00752412	0.0241162
P15289	Arylsulfatase A;Arylsulfatase A component B;Arylsulfatase A component C	ARSA	2.34637	0.0071953	0.0236148
Q9UBY8	Protein CLN8	CLN8	2.34323	0.0132513	0.0357767
Q13228	Selenium-binding protein 1	SELENBP1	2.34076	8.95469e-05	0.0129677
Q6ZMK1	Cysteine and histidine-rich protein 1	CYHR1	2.30683	0.010171	0.0301456
Q13751	Laminin subunit beta-3	LAMB3	2.29242	0.00788005	0.0253633
O15374	Monocarboxylate transporter 5	SLC16A4	2.26627	0.010795	0.0315187
P17936	Insulin-like growth factor-binding protein 3	IGFBP3	2.26495	0.000575229	0.0103303
P07339	Cathepsin D;Cathepsin D light chain;Cathepsin D heavy chain	CTSD	2.24803	0.000819117	0.0109579
P28161	Glutathione S-transferase Mu 2	GSTM2	2.24707	0.00695607	0.0233232
Q8IZV5	Retinol dehydrogenase 10	RDH10	2.24325	0.00455132	0.0198502
P60880	Synaptosomal-associated protein 25	SNAP25	2.24015	0.0128544	0.0352062
Q8ND90	Paraneoplastic antigen Ma1	PNMA1	2.23352	0.0167402	0.0432459
P27105	Erythrocyte band 7 integral membrane protein	STOM	2.23218	0.000235132	0.010084
Q9NQ84	G-protein coupled receptor family C group 5 member C	GPRC5C	2.21255	0.00909711	0.0286323
P02751	Fibronectin;Anastellin;Ugl-Y1;Ugl-Y2;Ugl-Y3	FN1	2.20303	0.00123598	0.0126211
Q96SQ9	Cytochrome P450 2S1	CYP2S1	2.18267	0.0071059	0.0234919
P68032;P68133	Actin, alpha cardiac muscle 1;Actin, alpha skeletal muscle	ACTC1;ACTA1	2.17819	0.000594444	0.0102242
P10253	Lysosomal alpha-glucosidase;76 kDa lysosomal alpha-glucosidase;70 kDa lysosomal alpha-glucosidase	GAA	2.16108	0.00231497	0.0166937
P35354	Prostaglandin G/H synthase 2	PTGS2	2.15283	0.000333932	0.0107467
Q96CM8	Acyl-CoA synthetase family member 2, mitochondrial	ACSF2	2.14872	0.00248715	0.0170065
P07602	Prosaposin;Saposin-A;Saposin-B-Val;Saposin-B;Saposin-C;Saposin-D	PSAP	2.14825	0.0157113	0.0408155
P11047;REV__Q9NQS7	Laminin subunit gamma-1	LAMC1	2.14423	0.000429045	0.00991209
Q96KR6	Protein FAM210B	FAM210B	2.14163	0.0076123	0.0243894	+
P38571	Lysosomal acid lipase/cholesteryl ester hydrolase	LIPA	2.14081	0.0138992	0.0373941
P15153	Ras-related C3 botulinum toxin substrate 2	RAC2	2.13736	0.000161955	0.0113263
P22304	Iduronate 2-sulfatase;Iduronate 2-sulfatase 42 kDa chain;Iduronate 2-sulfatase 14 kDa chain	IDS	2.12939	0.00209413	0.016048
P26006	Integrin alpha-3;Integrin alpha-3 heavy chain;Integrin alpha-3 light chain	ITGA3	2.12741	0.000158082	0.011087	+
Q6UX53	Methyltransferase-like protein 7B	METTL7B	2.12091	0.000633552	0.0102087
Q8IYM9	E3 ubiquitin-protein ligase TRIM22	TRIM22	2.11137	0.0156662	0.0405548	+
Q5VV63	Attractin-like protein 1	ATRNL1	2.09838	0.0165608	0.0429862
Q68BL7	Olfactomedin-like protein 2A	OLFML2A	2.09764	0.00153151	0.0141157
P07093	Glia-derived nexin	SERPINE2	2.09194	0.000768133	0.0110625
Q9UII2	ATPase inhibitor, mitochondrial	ATPIF1	2.08909	0.00486262	0.0206376
P09601	Heme oxygenase 1	HMOX1	2.08833	0.0190842	0.0484078
Q9HAT2	Sialate O-acetylesterase	SIAE	2.08637	0.000447155	0.0107594
Q9H6R3	Acyl-CoA synthetase short-chain family member 3, mitochondrial	ACSS3	2.08468	0.000682654	0.0102017
Q9H0W9	Ester hydrolase C11orf54	C11orf54	2.07473	0.017029	0.0437964
Q9Y2Z2	Protein MTO1 homolog, mitochondrial	MTO1	2.0728	0.000406875	0.00986207
P02679	Fibrinogen gamma chain	FGG	2.07019	0.00106286	0.0130972
Q8TDX6	Chondroitin sulfate N-acetylgalactosaminyltransferase 1	CSGALNACT1	2.06272	0.008425	0.026545
P19440;A6NGU5;P36268;B5MD39;Q9BX51	Gamma-glutamyltranspeptidase 1;Gamma-glutamyltranspeptidase 1 heavy chain;Gamma-glutamyltranspeptidase 1 light chain;Putative gamma-glutamyltranspeptidase 3;Putative gamma-glutamyltranspeptidase 3 heavy chain;Putative gamma-glutamyltranspeptidase 3 light chain;Inactive gamma-glutamyltranspeptidase 2	GGT1;GGT3P;GGT2	2.05669	0.000752615	0.0110356
Q9HB40	Retinoid-inducible serine carboxypeptidase	SCPEP1	2.05628	0.00272326	0.0174568
O60784	Target of Myb protein 1	TOM1	2.04903	0.00242258	0.0169231
Q14643	Inositol 1,4,5-trisphosphate receptor type 1	ITPR1	2.02896	0.000586554	0.0103167
Q9UHL4	Dipeptidyl peptidase 2	DPP7	2.02061	0.00245114	0.0168976
Q96HD1	Cysteine-rich with EGF-like domain protein 1	CRELD1	2.01975	0.00164533	0.0142102
P25391	Laminin subunit alpha-1	LAMA1	2.01435	0.000348312	0.0107273
P08603;Q03591;Q02985	Complement factor H	CFH	2.00691	0.0013597	0.012944
Q86XI2	Condensin-2 complex subunit G2	NCAPG2	0.499039	0.00046889	0.0104249	-
P08047	Transcription factor Sp1	SP1	0.497212	5.19938e-05	0.0114667	-
Q6UB99	Ankyrin repeat domain-containing protein 11	ANKRD11	0.495024	0.0185733	0.0471354
O95684	FGFR1 oncogene partner	FGFR1OP	0.49481	0.00117618	0.0128469
P53350	Serine/threonine-protein kinase PLK1	PLK1	0.493232	0.00919331	0.0287955	-
Q9H582	Zinc finger protein 644	ZNF644	0.491569	0.019361	0.0487711
O75376;Q9H4R4	Nuclear receptor corepressor 1	NCOR1	0.490555	0.0001747	0.0108687
Q9HBM6	Transcription initiation factor TFIID subunit 9B	TAF9B	0.488182	0.0154184	0.039797
O75554	WW domain-binding protein 4	WBP4	0.487608	0.00160977	0.0142174
Q8NBT2	Kinetochore protein Spc24	SPC24	0.486769	0.00604759	0.0218703	-
Q9BW19	Kinesin-like protein KIFC1	KIFC1	0.484687	0.00288585	0.0174921	-
Q8N1G1	RNA exonuclease 1 homolog	REXO1	0.483742	0.00666952	0.0230295
Q7Z6I8	UPF0461 protein C5orf24	C5orf24	0.482456	0.000931605	0.0116642	-
Q14527	Helicase-like transcription factor	HLTF	0.480397	0.000130985	0.0119012	-
Q49MG5	Microtubule-associated protein 9	MAP9	0.478615	0.0116261	0.0333011
Q9NX09	DNA damage-inducible transcript 4 protein	DDIT4	0.47365	0.00856326	0.0271055
Q9UBM7	7-dehydrocholesterol reductase	DHCR7	0.469124	0.0139402	0.0372692
O95239;Q2VIQ3	Chromosome-associated kinesin KIF4A	KIF4A	0.468184	0.00272944	0.0174209	-
Q07864	DNA polymerase epsilon catalytic subunit A	POLE	0.467036	0.00192046	0.0151278	-
Q4AC94	C2 domain-containing protein 3	C2CD3	0.465038	0.0056405	0.0218674
P16403	Histone H1.2	HIST1H1C	0.459919	1.82682e-05	0.016	-
P43007	Neutral amino acid transporter A	SLC1A4	0.459917	0.0145658	0.0383803	-
Q9H8V3	Protein ECT2	ECT2	0.459703	5.92201e-05	0.0142857	-
Q9BPX3	Condensin complex subunit 3	NCAPG	0.458951	0.00397957	0.0191443	-
Q92613	Protein Jade-3	JADE3	0.457582	0.0012131	0.0128608
Q14119	Vascular endothelial zinc finger 1	VEZF1	0.457247	7.81327e-06	0.0116
P17676	CCAAT/enhancer-binding protein beta	CEBPB	0.456976	0.00041452	0.00964045
P50579	Methionine aminopeptidase 2	METAP2	0.456498	0.00588123	0.0218733
Q9NV56	MRG/MORF4L-binding protein	MRGBP	0.449971	0.0172375	0.0442264
Q13112	Chromatin assembly factor 1 subunit B	CHAF1B	0.44943	0.00650827	0.022345
Q9Y3B1	Protein slowmo homolog 2	SLMO2	0.448405	0.0044772	0.0197865
Q99808	Equilibrative nucleoside transporter 1	SLC29A1	0.447981	0.000582556	0.0103636	-
Q9BYW2	Histone-lysine N-methyltransferase SETD2	SETD2	0.447385	0.00809282	0.025731
Q8WY91	THAP domain-containing protein 4	THAP4	0.447061	0.0082692	0.0262026
Q9H9A7	RecQ-mediated genome instability protein 1	RMI1	0.446511	0.00122551	0.0127	-
Q9BZ95	Histone-lysine N-methyltransferase NSD3	WHSC1L1	0.445039	0.00142438	0.0129971
Q9BXS6	Nucleolar and spindle-associated protein 1	NUSAP1	0.438706	0.000594702	0.0101786	-
Q5BJF6	Outer dense fiber protein 2	ODF2	0.435816	0.00204467	0.0154439	-
Q16533	snRNA-activating protein complex subunit 1	SNAPC1	0.434991	0.0105526	0.0312295
Q9BW71	HIRA-interacting protein 3	HIRIP3	0.434778	0.000789512	0.0109767	-
Q13111	Chromatin assembly factor 1 subunit A	CHAF1A	0.433676	0.00203185	0.0153154	-
Q02487	Desmocollin-2	DSC2	0.431921	0.0125217	0.0351085
O00257	E3 SUMO-protein ligase CBX4	CBX4	0.425145	0.00490294	0.0205672
P26358	DNA (cytosine-5)-methyltransferase 1	DNMT1	0.423971	0.000676143	0.0102447	-
O95067	G2/mitotic-specific cyclin-B2	CCNB2	0.420861	0.00878792	0.0277503	-
P53794	Sodium/myo-inositol cotransporter	SLC5A3	0.419879	0.0163833	0.0425165
O95235	Kinesin-like protein KIF20A	KIF20A	0.410909	0.00328502	0.0182444	-
Q15021;REV__Q02790	Condensin complex subunit 1	NCAPD2	0.410305	0.00140711	0.0127262	-
P49643	DNA primase large subunit	PRIM2	0.409386	0.00639607	0.0225066	-
Q13472	DNA topoisomerase 3-alpha	TOP3A	0.406291	0.0049667	0.0207003	-
P17707	S-adenosylmethionine decarboxylase proenzyme;S-adenosylmethionine decarboxylase alpha chain;S-adenosylmethionine decarboxylase beta chain	AMD1	0.402393	0.0040493	0.0190016	-
Q05D32	CTD small phosphatase-like protein 2	CTDSPL2	0.396706	5.27414e-06	0.0146667	-
O15287	Fanconi anemia group G protein	FANCG	0.396322	0.000954889	0.0117122	-
Q9Y597	BTB/POZ domain-containing protein KCTD3	KCTD3	0.39612	0.000145451	0.0112093
Q8IX90	Spindle and kinetochore-associated protein 3	SKA3	0.395499	0.0183552	0.0464877	-
Q8N2Z9	Centromere protein S	APITD1	0.394502	0.0114132	0.0330234	-
Q5UIP0	Telomere-associated protein RIF1	RIF1	0.391151	5.38647e-05	0.01075	-
Q9ULX9	Transcription factor MafF	MAFF	0.389726	0.0166614	0.0430997
Q96JM7	Lethal(3)malignant brain tumor-like protein 3	L3MBTL3	0.385881	0.003673	0.0192251
O15182	Centrin-3	CETN3	0.38361	3.67007e-05	0.0117778
Q15058	Kinesin-like protein KIF14	KIF14	0.381689	0.000102241	0.0132353	-
Q9H9J4	Ubiquitin carboxyl-terminal hydrolase 42	USP42	0.381521	0.012079	0.0343129
Q9NP50	Protein FAM60A	FAM60A	0.373794	0.000195192	0.0106286
Q9ULW0	Targeting protein for Xklp2	TPX2	0.370647	0.00120596	0.0130256	-
Q9BUL5	PHD finger protein 23	PHF23	0.370293	0.00262839	0.0170504
O94964	Protein SOGA1;N-terminal form;C-terminal 80 kDa form	SOGA1	0.370134	0.000284728	0.00981022
Q02241	Kinesin-like protein KIF23	KIF23	0.367513	2.45278e-05	0.0141429	-
Q9NW75	G patch domain-containing protein 2	GPATCH2	0.366659	0.000379416	0.0100121
Q9BU64	Centromere protein O	CENPO	0.365392	0.00144477	0.0130712	-
Q92522	Histone H1x	H1FX	0.357448	5.91436e-06	0.0125714
Q9UGN5	Poly [ADP-ribose] polymerase 2	PARP2	0.35603	0.000158726	0.0109677	-
Q15003	Condensin complex subunit 2	NCAPH	0.355937	7.03638e-05	0.0151698	-
Q99801	Homeobox protein Nkx-3.1	NKX3-1	0.355623	0.0166995	0.0431252
P78549	Endonuclease III-like protein 1	NTHL1	0.355253	0.00369926	0.019207
Q14781	Chromobox protein homolog 2	CBX2	0.354498	0.00445397	0.0198038
Q96R06	Sperm-associated antigen 5	SPAG5	0.352656	0.00557958	0.0216487	-
Q96GD4	Aurora kinase B	AURKB	0.351853	2.12917e-05	0.0165	-
Q96B01	RAD51-associated protein 1	RAD51AP1	0.349098	0.00282009	0.0172771	-
P43268	ETS translocation variant 4	ETV4	0.345943	0.0107927	0.0315514
P26367	Paired box protein Pax-6	PAX6	0.34578	0.00666317	0.0230219
O15525	Transcription factor MafG	MAFG	0.343859	0.00714484	0.0235677
A8MT69	Centromere protein X	STRA13	0.342063	0.00109023	0.013274	-
Q99661	Kinesin-like protein KIF2C	KIF2C	0.341054	1.04076e-05	0.0110769	-
Q6IQ32	ADNP homeobox protein 2	ADNP2	0.339592	0.00170728	0.0145053
Q96BD8	Spindle and kinetochore-associated protein 1	SKA1	0.338123	0.00145351	0.0131558	-
Q9UNS1	Protein timeless homolog	TIMELESS	0.338	0.00139862	0.012763	-
P16402	Histone H1.3	HIST1H1D	0.327854	2.26525e-05	0.0152308	-
Q5W0B1	RING finger protein 219	RNF219	0.326869	0.000302048	0.00974648	-
Q9NVI1	Fanconi anemia group I protein	FANCI	0.321256	0.000396168	0.0100941	-
Q53EZ4	Centrosomal protein of 55 kDa	CEP55	0.321203	0.000407759	0.00980571	-
Q96DN5	TBC1 domain family member 31	TBC1D31	0.320217	0.00144612	0.0130341	-
Q96FF9	Sororin	CDCA5	0.317972	0.0188472	0.0478443	-
Q9NPD8	Ubiquitin-conjugating enzyme E2 T	UBE2T	0.31727	0.00807686	0.0257887	-
Q6MZP7	Protein lin-54 homolog	LIN54	0.315306	0.00251202	0.016788	-
Q92547	DNA topoisomerase 2-binding protein 1	TOPBP1	0.313967	0.0173411	0.0444751	-
Q9H0H5	Rac GTPase-activating protein 1	RACGAP1	0.313424	1.26456e-05	0.0096	-
Q9BWT6	Meiotic nuclear division protein 1 homolog	MND1	0.311236	0.000427582	0.00996685	-
O43663	Protein regulator of cytokinesis 1	PRC1	0.309573	1.16814e-06	0.0293333	-
Q96E14	RecQ-mediated genome instability protein 2	RMI2	0.30645	0.00863404	0.0272785	-
O14578	Citron Rho-interacting kinase	CIT	0.305616	0.000337859	0.0106755	-
Q2KHR3	Glutamine and serine-rich protein 1	QSER1	0.304989	0.000884976	0.0108401
P56270	Myc-associated zinc finger protein	MAZ	0.299438	0.0139516	0.0373013	-
P49703	ADP-ribosylation factor-like protein 4D	ARL4D	0.298442	0.000439958	0.0101304
Q9UBT6	DNA polymerase kappa	POLK	0.298398	0.00591153	0.0220769
Q99571	P2X purinoceptor 4	P2RX4	0.297423	0.00295061	0.0178782
Q92674	Centromere protein I	CENPI	0.296001	0.0100426	0.03011
Q9NRZ9	Lymphoid-specific helicase	HELLS	0.295598	0.00150805	0.013415	-
Q9Y5V0	Zinc finger protein 706	ZNF706	0.293398	0.0100218	0.0300454
Q9Y5N6	Origin recognition complex subunit 6	ORC6	0.293174	0.00443613	0.0198667	-
Q14807	Kinesin-like protein KIF22	KIF22	0.289802	4.34687e-05	0.0108718	-
O95342	Bile salt export pump	ABCB11	0.288121	0.0133717	0.036034
Q9H3R5	Centromere protein H	CENPH	0.284248	5.30537e-05	0.0109787	-
P78337;Q99697;O75364	Pituitary homeobox 1	PITX1	0.278878	0.00282464	0.0172425
P49116	Nuclear receptor subfamily 2 group C member 2	NR2C2	0.269102	0.00123996	0.012582
P32519	ETS-related transcription factor Elf-1	ELF1	0.268639	0.00273773	0.0173852
Q96GX5	Serine/threonine-protein kinase greatwall	MASTL	0.266176	0.00638457	0.0224265	-
Q6SPF0	Atherin	SAMD1	0.265746	0.000955947	0.0116286
P46013	Antigen KI-67	MKI67	0.265286	2.22375e-06	0.022	-
Q99640	Membrane-associated tyrosine- and threonine-specific cdc2-inhibitory kinase	PKMYT1	0.264437	0.00160898	0.0142561	-
Q7Z2K8	G protein-regulated inducer of neurite outgrowth 1	GPRIN1	0.258149	0.0139281	0.0372901
O43474	Krueppel-like factor 4	KLF4	0.257552	0.0027729	0.0172089
Q9Y620	DNA repair and recombination protein RAD54B	RAD54B	0.255567	0.0162482	0.0420191	-
Q5TKA1	Protein lin-9 homolog	LIN9	0.254934	0.00208991	0.0159519	-
Q53HL2	Borealin	CDCA8	0.254088	0.000281419	0.0101053	-
Q96BT3	Centromere protein T	CENPT	0.252009	0.00764649	0.0245372
Q9BUA3	Uncharacterized protein C11orf84	C11orf84	0.249485	0.0186216	0.0471954
Q01664	Transcription factor AP-4	TFAP4	0.24524	0.000115118	0.013027	-
P01583	Interleukin-1 alpha	IL1A	0.243368	0.0145164	0.0383482
Q8IYA6	Cytoskeleton-associated protein 2-like	CKAP2L	0.240726	0.0160544	0.0416376	-
Q9H7Z6	Histone acetyltransferase KAT8	KAT8	0.220996	0.0168218	0.0431687
Q96T88	E3 ubiquitin-protein ligase UHRF1	UHRF1	0.220699	0.00161905	0.0142873	-
Q13352	Centromere protein R	ITGB3BP	0.216518	0.00122747	0.0126604	-
Q5T6S3	PHD finger protein 19	PHF19	0.214788	0.00800535	0.0255247	-
O95229	ZW10 interactor	ZWINT	0.21308	0.0138734	0.0372726	-
Q6ZRQ5	Protein MMS22-like	MMS22L	0.212995	0.0017419	0.0143896	-
P10244	Myb-related protein B	MYBL2	0.207924	0.000257253	0.0100155	-
Q96EA4	Protein Spindly	SPDL1	0.202953	0.00371802	0.0192998	-
Q7L2Z9	Centromere protein Q	CENPQ	0.201854	0.0154205	0.0398114	-
O75419	Cell division control protein 45 homolog	CDC45	0.198639	0.0108866	0.0316364	-
Q99728	BRCA1-associated RING domain protein 1	BARD1	0.196862	4.56202e-05	0.0106	-
Q14207	Protein NPAT	NPAT	0.194383	0.0179813	0.0459389	-
Q56NI9	N-acetyltransferase ESCO2	ESCO2	0.190873	8.89806e-05	0.0134	-
Q9UH17;P31941	DNA dC->dU-editing enzyme APOBEC-3B	APOBEC3B	0.185969	0.0166177	0.0430732	-
Q6PL18	ATPase family AAA domain-containing protein 2	ATAD2	0.184282	6.35452e-06	0.011	-
Q6PIW4	Fidgetin-like protein 1	FIGNL1	0.182048	0.00717323	0.0236233	-
Q8NCD3	Holliday junction recognition protein	HJURP	0.180436	0.0109798	0.0318064	-
Q96H22	Centromere protein N	CENPN	0.177479	0.00381931	0.0192901	-
P33981	Dual specificity protein kinase TTK	TTK	0.176973	0.00727991	0.0236957	-
Q86VI3	Ras GTPase-activating-like protein IQGAP3	IQGAP3	0.17327	0.0126792	0.0351487	-
Q8TF76	Serine/threonine-protein kinase haspin	GSG2	0.169891	0.0182924	0.0465571	-
O96028	Histone-lysine N-methyltransferase NSD2	WHSC1	0.166278	0.000265728	0.0102595	-
O43463	Histone-lysine N-methyltransferase SUV39H1	SUV39H1	0.162926	0.00262503	0.0169684	-
Q96Q89	Kinesin-like protein KIF20B	KIF20B	0.156289	0.00303069	0.0180348	-
Q9H967	WD repeat-containing protein 76	WDR76	0.15565	9.15377e-05	0.0131875	-
P56282	DNA polymerase epsilon subunit 2	POLE2	0.15314	0.0124374	0.0349098	-
Q9BXW9	Fanconi anemia group D2 protein	FANCD2	0.147569	0.00284097	0.0173413	-
Q9BZD4	Kinetochore protein Nuf2	NUF2	0.143926	0.0056078	0.0217684	-
Q8NCN4	E3 ubiquitin-protein ligase RNF169	RNF169	0.141628	0.002636	0.0169436
Q56A73	Spindlin-4	SPIN4	0.114218	6.90661e-06	0.00977778
Q9BVW5	TIMELESS-interacting protein	TIPIN	0.11247	0.00831744	0.0261721	-
Q6IE81	Protein Jade-1	JADE1	0.112436	0.00377293	0.0191012	-
Q96QE3	ATPase family AAA domain-containing protein 5	ATAD5	0.106847	0.000240015	0.0097561	-
Q6SJ93	Protein FAM111B	FAM111B	0.105045	0.0126708	0.0352171	-
Q71F23	Centromere protein U	CENPU	0.0961284	8.02138e-05	0.0138621	-
Q00587	Cdc42 effector protein 1	CDC42EP1	0.0922287	0.000382619	0.00989222
P38398	Breast cancer type 1 susceptibility protein	BRCA1	0.0915608	0.00166722	0.0144385	-
Q96RU7	Tribbles homolog 3	TRIB3	0.0813558	0.00190558	0.0150955
Q69YH5	Cell division cycle-associated protein 2	CDCA2	0.0705313	0.00200802	0.015064	-
Q6P0N0	Mis18-binding protein 1	MIS18BP1	0.0627962	0.000259197	0.00993846	-
Q9UQ84	Exonuclease 1	EXO1	0.0374928	8.27421e-05	0.0136271	-
