# Supplementary material for: A new function for the serine protease HtrA2 in controlling radiation‐induced senescence in cancer cells
Source: Mol Oncol. 2022 Feb 16;16(6):1365–83. doi: 10.1002/1878-0261.13187 (PMC8936513; doi:10.1002/1878-0261.13187)
Supplement: Supplementary file 8 — Table S3. Results of PCD siRNA library screen. [file MOL2-16-1365-s007.xlsx]

## Sheet: siRNA screen
			CellTiter Glo read-out								Read-out normalized to NT5 (log2)
Gene	Official Gene Name	plate	Repeat_1	Repeat_2	Repeat_3	Repeat_4	Repeat_1_+IR	Repeat_2_+IR	Repeat_3_+IR	Repeat_4_+IR	Repeat_1	Repeat_2	Repeat_3	Repeat_4	Repeat_1_+IR	Repeat_2_+IR	Repeat_3_+IR	Repeat_4_+IR	Normalized fold change	p value	FDR correction
Omi	HTRA2	A	1532081	967132	1449802	775679	1293894	775038	1117095	901577	-1.23662	-1.1692	-1.2743	-1.5028	-0.427744	-0.306305	-0.372432	-0.558169	1.92257	7.77433e-05	0.00831853
DCR-1/TRAILR3	TNFRSF10C	A	1680523	740521	1532255	797803	1023107	457204	865643	646529	-1.1029	-1.55539	-1.19438	-1.46207	-0.766986	-1.06902	-0.740827	-1.03859	1.39967	0.000949297	0.0507874
SMAC	DIABLO	A	1334369	603810	728276	614688	839652	393942	350710	466801	-1.43645	-1.85081	-2.2699	-1.83995	-1.05258	-1.28438	-2.0475	-1.50943	1.38915	0.0136093	0.196993
Casp7	CASP7	A	2614092	1373282	1613353	1258651	1930038	821750	919462	910898	-0.464418	-0.662372	-1.11986	-0.802209	0.149764	-0.221767	-0.653682	-0.543312	1.48447	0.00882594	0.196993
Fas	FAS	A	1244429	748568	1588227	775522	752548	536152	930793	616103	-1.5374	-1.53975	-1.14254	-1.5031	-1.21091	-0.838757	-0.635987	-1.10825	1.44634	0.00975186	0.196993
Casp9	CASP9	A	2191172	1498138	2095093	1054282	1883636	834324	1217736	1105740	-0.719403	-0.536635	-0.742429	-1.05853	0.114625	-0.199832	-0.247844	-0.263359	1.63821	0.0143195	0.196993
BCL2A1	BCL2A1	A	1793221	887304	2004870	592751	1374748	762359	1108068	795554	-1.00907	-1.29378	-0.806007	-1.89265	-0.340189	-0.330132	-0.384151	-0.738891	1.70124	0.0156202	0.196993
FIP200	RB1CC1	A	461477	431947	404716	327648	417535	267133	411815	530674	-2.97555	-2.33617	-3.12118	-2.75416	-2.06331	-1.84655	-1.81499	-1.32401	2.22409	0.0165695	0.196993
TRADD	TRADD	A	3581810	1868573	3165622	1169704	2072157	1031036	1468212	759371	-0.00951096	-0.217444	-0.146412	-0.908219	0.252352	0.105911	0.022277	-0.80614	1.21056	0.0222194	0.203539
Puma	BBC3	A	2862971	1767371	2370081	1588150	1518421	1020310	1383078	1182334	-0.333045	-0.297874	-0.564321	-0.465992	-0.196623	0.0908097	-0.0639793	-0.166642	1.32065	0.0229999	0.203539
Casp6	CASP6	A	1385395	767257	1697479	823567	1023926	377819	886226	692805	-1.38217	-1.50406	-1.04643	-1.41604	-0.76583	-1.34483	-0.706874	-0.938694	1.41728	0.0266312	0.203539
Atg7	ATG7	A	2146528	1089942	1983055	798259	1157316	711149	946876	674508	-0.749149	-0.996356	-0.821809	-1.46124	-0.588894	-0.430587	-0.611238	-0.977369	1.28872	0.0379854	0.239085
P21	CDKN1A	A	3020258	2050692	2185942	1783824	1331575	715056	874498	953736	-0.255793	-0.0831176	-0.681122	-0.298052	-0.386278	-0.422671	-0.726122	-0.476935	0.952448	0.0676832	0.329187
P16	CDKN2A	A	1259836	875809	1333825	1061406	1176816	682477	921722	612393	-1.5196	-1.31264	-1.39479	-1.04878	-0.564755	-0.490043	-0.650136	-1.11698	1.66434	0.0768648	0.357588
Ulk2	ULK2	A	2209950	1309786	1758837	1377261	1434275	701788	1325649	887884	-0.707072	-0.730782	-0.995129	-0.671975	-0.278964	-0.44973	-0.125222	-0.580275	1.45223	0.0861389	0.371768
Rheb	RHEB	A	722667	493707	645180	658553	392872	275573	532782	501255	-2.32445	-2.14244	-2.44528	-1.74001	-2.1515	-1.8015	-1.44241	-1.40646	1.50124	0.0868616	0.371768
Bruce	BIRC6	A	1181322	875800	1164318	796122	689469	400412	789102	525485	-1.6127	-1.31265	-1.59124	-1.46512	-1.3375	-1.26082	-0.874597	-1.33821	1.32998	0.143825	0.45729
Atg9A	ATG9A	A	1399545	774337	1265794	1193390	863757	453216	763413	662986	-1.36747	-1.49077	-1.47045	-0.879219	-1.01167	-1.08169	-0.922425	-1.00227	1.31584	0.134214	0.45729
DR4/TRAILR1	TNFRSF10A	A	3051298	2200352	2532776	1001797	1520353	1109392	1848403	742761	-0.241025	0.0186122	-0.468447	-1.13242	-0.194786	0.211684	0.354758	-0.838093	1.32048	0.138645	0.45729
Vps34	PIK3C3	A	1665605	657417	1081265	711020	750030	513363	728663	551163	-1.1158	-1.72767	-1.69823	-1.62891	-1.21576	-0.901538	-0.989754	-1.26925	1.37331	0.119893	0.45729
GABARAPL1	GABARAPL1	A	1810255	986637	2281301	1714397	1594687	708009	1216321	952205	-0.995404	-1.14032	-0.619456	-0.355427	-0.125848	-0.43698	-0.249523	-0.479255	1.46278	0.129498	0.45729
Atg13	ATG13	A	1524849	903364	1484586	799678	723505	500917	758285	493480	-1.24346	-1.26784	-1.24004	-1.45867	-1.26782	-0.937016	-0.932165	-1.42907	1.16767	0.179177	0.464724
AIF	AIFM1	A	1137809	844922	845656	662865	774333	493287	504658	345592	-1.66701	-1.36457	-2.05367	-1.73055	-1.16965	-0.959205	-1.52084	-1.94435	1.34805	0.179534	0.464724
BOK	BOK	A	374247	438213	389388	478836	248586	259245	352897	262478	-3.28042	-2.31529	-3.17721	-2.20237	-2.81529	-1.88995	-2.0385	-2.34266	1.48512	0.168887	0.464724
MLKL	MLKL	A	2020100	857395	1382080	840095	814017	543556	1115470	949478	-0.836876	-1.34337	-1.34343	-1.38726	-1.0974	-0.818933	-0.374535	-0.483398	1.49139	0.154965	0.464724
P53	TP53	A	2052639	859658	897519	714834	975527	696629	884335	448184	-0.813783	-1.33956	-1.96757	-1.62116	-0.835801	-0.46039	-0.70996	-1.56829	1.47571	0.182839	0.464724
TRAF2	TRAF2	A	1927852	1092610	1143007	984365	1585686	527145	816579	521293	-0.90443	-0.992822	-1.61795	-1.15783	-0.134022	-0.863245	-0.825136	-1.34979	1.4896	0.221263	0.514678
casp8	CASP8	A	2263933	1204693	2660220	2215928	1344963	694848	1532091	1142538	-0.672199	-0.851661	-0.397557	0.0153815	-0.371828	-0.464089	0.0837718	-0.216083	1.25546	0.238249	0.542398
RIP1	RIPK1	A	2856086	1592314	1887072	1360816	1662895	726694	1588912	799983	-0.336523	-0.448554	-0.893471	-0.689345	-0.0653634	-0.399347	0.136353	-0.730871	1.37974	0.271276	0.58053
Apaf1	APAF1	A	1839136	1303513	1206025	952783	1100955	557895	971480	557581	-0.972524	-0.73772	-1.54037	-1.20503	-0.661025	-0.7813	-0.574179	-1.25251	1.33628	0.301923	0.602092
WIPI2	WIPI2	A	1707992	1195870	573999	695735	885650	462071	627134	538181	-1.07946	-0.862286	-2.61458	-1.6604	-0.975491	-1.05371	-1.20665	-1.3037	1.33806	0.3147	0.602812
ERK	MAPK1	A	1261565	1120801	1494397	1341007	970932	565107	1143295	608650	-1.51761	-0.955996	-1.23053	-0.710549	-0.842624	-0.762737	-0.338948	-1.12584	1.40034	0.330141	0.619738
BIK	BLK	A	2476596	1602764	2620538	519660	1162356	744471	1099804	648379	-0.542478	-0.439104	-0.419259	-2.08359	-0.582616	-0.364432	-0.394964	-1.03446	1.12503	0.362392	0.66855
Ulk1	ULK1	A	1721845	1188069	1768935	1087599	1291110	697520	1133766	449910	-1.06779	-0.871746	-0.986858	-1.01351	-0.430855	-0.458543	-0.351036	-1.56273	1.37666	0.388892	0.671153
Bnip3	BNIP3	A	2261544	1466309	2658930	1538843	1559277	625508	1293794	845061	-0.673725	-0.567663	-0.398257	-0.511585	-0.158277	-0.615987	-0.160347	-0.65168	1.21228	0.411602	0.688148
XIAP	XIAP	A	2356884	2263850	1894718	1491626	1238172	567275	1120325	337118	-0.614061	0.0596971	-0.88763	-0.556638	-0.491333	-0.757203	-0.368262	-1.98028	0.905557	0.432216	0.704245
Bcl-2	BCL2	A	3142039	1474027	1901971	1296009	1279558	505095	1249729	400194	-0.198698	-0.560077	-0.882111	-0.759908	-0.443838	-0.925009	-0.210391	-1.7321	0.976753	0.550436	0.761371
MCL1	MCL1	A	3106547	1704424	2638617	1821866	1592601	823877	977011	749011	-0.215106	-0.350262	-0.409331	-0.267556	-0.127738	-0.218033	-0.565978	-0.825987	0.992892	0.49062	0.761371
Atg4A	ATG4A	A	3363768	1357787	3784698	1307723	1543936	669691	1201283	765939	-0.100214	-0.67877	0.111451	-0.746895	-0.172556	-0.517368	-0.267491	-0.793698	0.946688	0.504567	0.761371
HRK	HRK	A	1477351	881258	830817	970077	713355	411335	475867	515248	-1.28922	-1.30367	-2.07929	-1.17899	-1.28825	-1.2219	-1.60581	-1.36666	1.13037	0.555018	0.761371
TNFR1	TNFRSF1A	A	2467064	1299455	1877140	1456334	1768749	781113	1002163	570557	-0.548049	-0.742226	-0.901094	-0.591257	0.0237533	-0.295026	-0.529259	-1.21926	1.29032	0.539246	0.761371
Bax	BAX	A	3486127	2328050	3054875	1469625	1869163	850658	1417473	1023839	-0.0486138	0.10008	-0.197826	-0.578122	0.103488	-0.171828	-0.0285077	-0.374495	1.10935	0.612276	0.78932
cIAP2	BIRC3	A	2313340	1142409	2019844	1287533	1355697	556543	1170048	575270	-0.641005	-0.928393	-0.795259	-0.769397	-0.360346	-0.784807	-0.30554	-1.20737	1.2018	0.591677	0.78932
LC3B	MAP1LC3B	A	1917197	1056210	1045050	615350	607913	376879	750570	803981	-0.91244	-1.0418	-1.74749	-1.83839	-1.51957	-1.34843	-0.946944	-0.723669	1.21779	0.591286	0.78932
Atg12	ATG12	A	2837029	1574548	3081088	1743643	1573949	748101	1163578	741160	-0.346193	-0.464764	-0.18549	-0.33098	-0.144751	-0.357406	-0.313549	-0.841211	1.01695	0.639307	0.804775
RIP3	RIPK3	A	1363217	874968	1422664	784964	569939	281802	621083	571736	-1.40551	-1.31403	-1.30161	-1.48557	-1.61289	-1.76914	-1.22066	-1.21627	1.02197	0.657862	0.810633
Casp2	CASP2	A	3210034	1911807	3146908	1464394	1489896	973659	1179468	808763	-0.167776	-0.184405	-0.154972	-0.583277	-0.224013	0.0232231	-0.293959	-0.715102	1.01641	0.737963	0.877356
BAD	BAD	A	921847	425171	783821	699541	381086	220766	383822	316190	-1.97172	-2.3591	-2.16354	-1.65249	-2.19563	-2.12272	-1.91688	-2.07305	1.02214	0.825278	0.939413
DAPK1	DAPK1	A	1628620	1497437	2262660	1081797	1329653	343873	880342	671301	-1.14826	-0.537311	-0.631305	-1.02125	-0.388364	-1.48102	-0.716499	-0.984256	1.10765	0.878634	0.943017
PIDD	PIDD1	A	1399611	889472	1836871	1041912	858549	379863	700612	516199	-1.3674	-1.29025	-0.932419	-1.07561	-1.02041	-1.33702	-1.04649	-1.36399	1.05576	0.861115	0.943017
ZIPK	DAPK3	A	1791710	1679758	1589755	1154616	1207083	638375	615046	658782	-1.01029	-0.37132	-1.14115	-0.927	-0.528069	-0.586565	-1.23479	-1.01146	1.11517	0.895898	0.943017
DRP1	DAPK2	A	1036503	622932	1434302	1073762	539803	269481	653478	568359	-1.80198	-1.80567	-1.28983	-1.03203	-1.69149	-1.83387	-1.14716	-1.22484	1.08305	0.922963	0.958806
cIAP1	BIRC2	A	1136645	948452	825345	597445	563121	273484	350791	547759	-1.66849	-1.1974	-2.08885	-1.88121	-1.6303	-1.81252	-2.04717	-1.2782	1.09921	0.950045	0.968141
BIM	BCL211	A	1944099	1503497	2737334	1342373	1272235	606157	1017564	721422	-0.8923	-0.531476	-0.356295	-0.709077	-0.452129	-0.661397	-0.507228	-0.88021	1.06793	0.985324	0.986529
CHIP	STUB1	B	3003452	1498039	2509701	657196	1253591	919596	1371081	535261	0.088736	-0.605142	-0.639195	-1.64953	0.351096	-0.241288	-0.097586	-1.04373	1.18221	0.0112273	0.196993
DAP1	DAP	B	405623	480564	695829	804876	278837	479819	484482	529902	-2.80855	-2.24885	-2.49444	-1.35631	-1.82288	-1.18129	-1.60058	-1.05827	1.65072	0.0188291	0.201471
RAIDD	CRADD	B	1000068	960232	885076	1258669	271040	391555	299595	482923	-1.50056	-1.24767	-2.14603	-0.710012	-1.864	-1.47527	-2.29611	-1.19242	0.782487	0.0252628	0.203539
UVRAG	UVRAG	B	2603205	2411925	3475415	1731556	1041604	1236560	1610221	997442	-0.117809	0.0825812	-0.169042	-0.249242	0.0835225	0.186389	0.134537	-0.144693	1.06215	0.0332424	0.237129
Bcl-XL	BCL2L1	B	2177084	1517401	1774676	1776246	368302	455862	544155	725504	-0.376013	-0.586595	-1.13987	-0.212439	-1.41972	-1.25535	-1.43264	-0.604396	0.642192	0.0377096	0.239085
TAK1	MAP3K7	B	706808	377969	911047	1059503	457339	427096	536112	658357	-2.00299	-2.59669	-2.10417	-0.958937	-1.10632	-1.3496	-1.45416	-0.744679	1.51204	0.0405282	0.240917
RIP1	RIPK1	B	1927078	1336542	2381479	1359533	716893	907538	1159309	833012	-0.552243	-0.769908	-0.714946	-0.598637	-0.456296	-0.260352	-0.339854	-0.404827	1.14742	0.0501006	0.277966
TRAF5	TRAF5	B	1694587	1437459	3339581	1588213	781946	724794	1455916	1215535	-0.73802	-0.664765	-0.226611	-0.374051	-0.33076	-0.585154	-0.0109027	0.140811	1.15199	0.0519562	0.277966
Atg12	ATG12	B	2825348	1876414	3810992	1800281	1113076	1037221	1522963	1326067	0.000455843	-0.279913	-0.0359503	-0.193028	0.179387	-0.0674524	0.0541008	0.266456	1.07724	0.0588609	0.29991
TRIF	TICAM1	B	1624361	1166758	1777237	1038264	370330	586346	499788	294689	-0.799187	-0.966172	-1.13779	-0.988205	-1.41177	-0.89146	-1.55561	-1.90662	0.694081	0.110048	0.452889
Atg3	ATG3	B	1583409	943714	1856014	1386501	651886	511040	695266	775020	-0.836091	-1.27275	-1.07512	-0.57026	-0.593703	-1.09015	-1.07843	-0.509039	1.0142	0.11981	0.45729
Atg101	ATG101	B	1944961	1763105	3227514	1535932	793308	1093473	1443306	782803	-0.538897	-0.369856	-0.2759	-0.4224	-0.309913	0.00881605	-0.0234625	-0.494608	1.07888	0.131333	0.45729
BID	BID	B	2749707	1577270	4130008	1376771	1291895	871075	1452151	963113	-0.0387352	-0.530707	0.0801161	-0.580434	0.394564	-0.319582	-0.0146413	-0.195264	1.03458	0.145307	0.45729
Casp10	CASP10	B	2514436	1289240	2091534	1676417	616645	596987	811084	679651	-0.16792	-0.821959	-0.902496	-0.295982	-0.674053	-0.865467	-0.855805	-0.698698	0.793714	0.191101	0.464724
Ulk1	ULK1	B	1262752	1253182	2596612	1310342	430618	577774	895146	517965	-1.16322	-0.862938	-0.590022	-0.651881	-1.19344	-0.912745	-0.713343	-1.09119	0.837803	0.189441	0.464724
BMF	BMF	B	391749	552053	1183946	710378	214396	561974	434800	400961	-2.85913	-2.04812	-1.72505	-1.53695	-2.20412	-0.95282	-1.75706	-1.46127	1.26228	0.186846	0.464724
WIPI1	WIPI1	B	519473	623179	413469	950863	288897	492121	267833	411496	-2.44939	-1.87278	-3.2497	-1.11531	-1.7715	-1.14469	-2.45845	-1.42377	1.29447	0.16842	0.464724
Survivin	BIRC5	B	902866	1057010	621980	846393	384840	718675	665635	458813	-1.64852	-1.1089	-2.65706	-1.28358	-1.35613	-0.597403	-1.14137	-1.26644	1.44419	0.171574	0.464724
Bak	BAK1	B	414160	523403	1632586	697580	186909	816191	802697	360781	-2.77829	-2.12524	-1.26049	-1.56325	-2.40339	-0.413587	-0.870823	-1.61394	1.47338	0.210903	0.501481
Atg5	ATG5	B	935240	1054548	1072249	935181	409298	649341	745985	422331	-1.59754	-1.11227	-1.8684	-1.13935	-1.26693	-0.743989	-0.976687	-1.3862	1.23806	0.244497	0.545025
Noxa	PMAIP1	B	1566072	1330677	2208739	1190595	522015	992166	853264	760252	-0.852004	-0.776261	-0.823724	-0.790354	-0.914971	-0.131588	-0.782564	-0.536826	1.10393	0.255763	0.558503
Casp3	CASP3	B	1855770	1041835	2341985	2508899	661602	857562	1480481	1150433	-0.606722	-1.1298	-0.739103	0.286239	-0.572316	-0.342165	0.0132549	0.0613405	1.19022	0.278267	0.583816
casp8	CASP8	B	1094904	860970	2114077	1186245	434622	733524	718568	721693	-1.36949	-1.40538	-0.887008	-0.795644	-1.18005	-0.567856	-1.03079	-0.612003	1.10279	0.285289	0.587038
PARP-1	PARP1	B	1642366	1566732	2304843	1404947	1003483	876671	1097263	621129	-0.783255	-0.540388	-0.762196	-0.551167	0.0296612	-0.310332	-0.41929	-0.828766	1.15579	0.303859	0.602092
TAB2	TAB2	B	1069561	1183154	1641458	1092039	668865	456200	938618	626277	-1.40337	-0.946011	-1.25265	-0.915223	-0.556533	-1.25427	-0.644843	-0.816842	1.19884	0.31549	0.602812
Vps15	PIK3R4	B	1035276	993195	836817	954776	329580	571889	520107	491740	-1.4505	-1.19889	-2.22721	-1.10938	-1.5806	-0.927542	-1.49798	-1.16628	1.11302	0.37529	0.671153
Bcl-W	BCL2L2	B	756849	694581	921888	927568	307883	365446	601729	411899	-1.90392	-1.71588	-2.08704	-1.15117	-1.67926	-1.5751	-1.28725	-1.42236	1.13569	0.385476	0.671153
cFLIP	CFLAR	B	1157365	765705	1969433	797731	520638	489924	545822	625042	-1.28925	-1.57491	-0.989407	-1.36921	-0.918791	-1.15116	-1.42821	-0.819694	1.03355	0.388444	0.671153
Livin	BIRC7	B	2591662	1621522	2088689	1266559	934563	989804	1045675	576689	-0.124228	-0.490746	-0.904463	-0.700983	-0.0731333	-0.13503	-0.488839	-0.936016	1.04138	0.400439	0.68011
MCL1	MCL1	B	2052053	1993270	2849888	1929918	775364	889120	1099753	539727	-0.461458	-0.192678	-0.455598	-0.0926069	-0.342977	-0.289966	-0.416016	-1.03172	0.831959	0.434394	0.704245
Atg4B	ATG4B	B	1739258	1280444	1449698	1863830	395516	852808	662266	390040	-0.700418	-0.831849	-1.43223	-0.142927	-1.31651	-0.350194	-1.1487	-1.50119	0.807252	0.528563	0.761371
CyclinD	CCND1	B	2217566	1829519	1662703	1806358	927222	900358	838415	781206	-0.349398	-0.31646	-1.23407	-0.188161	-0.0845268	-0.271824	-0.807926	-0.497558	1.0192	0.551119	0.761371
P53	TP53	B	1157111	863216	959738	807730	381251	529084	503282	356967	-1.28956	-1.40162	-2.02881	-1.35119	-1.36969	-1.03999	-1.54553	-1.62931	1.03877	0.547576	0.761371
GABARAP	GABARAP	B	1990992	1576778	2481805	1828053	847391	979240	1249904	707669	-0.505101	-0.531157	-0.65534	-0.170918	-0.21461	-0.150527	-0.231199	-0.640347	1.0675	0.511189	0.761371
ZBP1	ZBP1	B	1430294	1154592	2598447	1157142	689014	842434	1046918	449600	-0.983094	-0.981317	-0.589001	-0.831538	-0.51363	-0.367873	-0.487123	-1.29576	1.06125	0.507856	0.761371
A20	TNFAIP3	B	538963	743216	1049332	1030230	316568	416140	564881	352225	-2.39596	-1.61801	-1.89966	-0.999433	-1.63896	-1.38719	-1.37859	-1.64865	1.09058	0.534892	0.761371
GATE-16	GABARAPL2	B	421319	465758	932603	552677	357564	259857	482520	168690	-2.75339	-2.29416	-2.07032	-1.90022	-1.46257	-2.0687	-1.60645	-2.71451	1.18835	0.549548	0.761371
cIAP1	BIRC1	B	687925	639587	1015916	1375281	220731	388456	446949	295759	-2.04222	-1.83518	-1.94649	-0.581998	-2.16185	-1.48676	-1.7172	-1.90138	0.807864	0.611633	0.78932
LC3B	MAPiLC3B	B	1143944	897963	2013283	1205535	377185	694995	765914	571773	-1.30612	-1.34457	-0.957589	-0.772335	-1.38522	-0.645811	-0.938594	-0.948385	1.01797	0.600878	0.78932
TSC2	TSC2	B	1852017	1454238	2481807	1609115	719710	857091	746156	954011	-0.609648	-0.648003	-0.655339	-0.355165	-0.450628	-0.342958	-0.976356	-0.208975	0.98445	0.63172	0.804691
Ambra1	AMBRA1	B	383417	781534	807828	666188	172219	258532	539770	333716	-2.89037	-1.54532	-2.27826	-1.62987	-2.52237	-2.07611	-1.44433	-1.72671	1.09827	0.659113	0.810633
DCR2/TRAIL-R4	TNFRSF10D	B	1259094	1352967	2444917	1334418	614711	975680	832271	503461	-1.16742	-0.752265	-0.676971	-0.625576	-0.678594	-0.155787	-0.818552	-1.13223	1.01738	0.704693	0.856842
Bnip3L	BNIP3L	B	2495499	1656854	2917692	1875136	878969	878918	1295184	599790	-0.178839	-0.459616	-0.42164	-0.134193	-0.161744	-0.306635	-0.179813	-0.879271	0.907468	0.736251	0.877356
Atg10	ATG10	B	1417628	947633	1516902	1496400	413088	691376	1327871	426372	-0.995953	-1.26676	-1.36672	-0.460066	-1.25359	-0.653354	-0.143824	-1.37244	1.18111	0.746874	0.878192
FADD	FADD	B	2842621	1924342	3407197	1641183	1077716	1119172	1209619	612004	0.00925795	-0.243494	-0.197667	-0.326663	0.132755	0.0423616	-0.278507	-0.850147	0.909803	0.79884	0.919534
RIP3	RIPK3	B	534392	572596	1613255	1357380	276751	297990	1230575	318786	-2.40831	-1.99525	-1.2777	-0.600927	-1.83377	-1.87042	-0.253704	-1.79292	1.15759	0.799221	0.919534
mTOR	MTOR	B	2237400	928862	2045913	1211975	480565	648239	914166	525411	-0.336536	-1.29567	-0.93436	-0.764636	-1.03465	-0.746443	-0.682972	-1.07057	0.888446	0.86708	0.943017
TSC1	TSC1	B	2911428	2508739	3650858	1409850	1452430	1001053	1127560	694087	0.0437976	0.139397	-0.0979315	-0.546134	0.563709	-0.118709	-0.379955	-0.668338	0.90644	0.862226	0.943017
Beclin-1	BECN1	B	1863335	1097967	2290178	1954257	518316	579808	1033423	916279	-0.600844	-1.05397	-0.771417	-0.0745084	-0.925257	-0.907666	-0.505861	-0.267246	0.939938	0.861806	0.943017
raptor	RPTOR	B	2444205	2019977	3594615	1542514	648323	926759	1747830	927573	-0.208837	-0.17346	-0.120348	-0.416223	-0.601627	-0.230081	0.252924	-0.249556	0.983774	0.898951	0.943017
Atg16	ATG16	B	1996573	1337536	2998332	1257657	447284	929424	1223454	735191	-0.501057	-0.768834	-0.382267	-0.711175	-1.13849	-0.225934	-0.262085	-0.585238	0.976522	0.887307	0.943017
Atg14	ATG14	B	746844	576293	525232	692542	200284	314593	554979	170215	-1.92319	-1.98594	-2.90227	-1.57374	-2.30299	-1.79193	-1.40416	-2.70146	1.08454	0.938915	0.965999
DR5/TRAILR2	TNFRSF10B	B	581868	778051	1565263	1453860	250636	404779	733113	468944	-2.28488	-1.55178	-1.32135	-0.501728	-1.97749	-1.42722	-1.00184	-1.23487	0.942607	0.986529	0.986529
NT5		A	3.60548e+06	2172176	3.5035e+06	2.19246e+06	1.73989e+06	958127	1445735	1.32697e+06
NT5		B	2.82446e+06	2.27783e+06	3.90707e+06	2.05774e+06	983090	1.08682e+06	1.46695e+06	1102579
