# Supplementary material for: A new function for the serine protease HtrA2 in controlling radiation‐induced senescence in cancer cells
Source: Mol Oncol. 2022 Feb 16;16(6):1365–83. doi: 10.1002/1878-0261.13187 (PMC8936513; doi:10.1002/1878-0261.13187)
Supplement: Supplementary file 9 — Table S4. Proteins with changed expression levels following irradiation with or without Ucf‐101 treatment in senescent NCI‐H640 cells. [file MOL2-16-1365-s009.xlsx]

## Sheet: Sheet1
Protein IDs	Protein names	Gene names	ratio UCF/DMSO	p-value	ratio IR/untreated
O60238	BCL2/adenovirus E1B 19 kDa protein-interacting protein 3-like	BNIP3L	6.27327	0.0206618
O15169	Axin-1	AXIN1	4.31372	0.00687264
Q9H6N6	Putative uncharacterized protein MYH16	MYH16	4.10991	0.0240495
P05089	Arginase-1	ARG1	4.04022	0.0174211
Q9C0G0	Zinc finger protein 407	ZNF407	3.80409	0.0178977
Q99666	RANBP2-like and GRIP domain-containing protein 5/6	RGPD5	3.1199	0.0240541
Q9Y620	DNA repair and recombination protein RAD54B	RAD54B	2.85342	0.0451889	0.255567
Q16678	Cytochrome P450 1B1	CYP1B1	2.83331	0.0237695
Q96RR4	Calcium/calmodulin-dependent protein kinase kinase 2	CAMKK2	2.81377	0.00440148
Q96GY0	Zinc finger C2HC domain-containing protein 1A	ZC2HC1A	2.69689	0.00465477
Q8NFT2	Metalloreductase STEAP2	STEAP2	2.62314	0.0289468
Q9UBM7	7-dehydrocholesterol reductase	DHCR7	2.07769	0.0270755	0.469124
Q9NRZ5	1-acyl-sn-glycerol-3-phosphate acyltransferase delta	AGPAT4	0.479546	0.0254308	2.41646
Q6ZNJ1	Neurobeachin-like protein 2	NBEAL2	0.476909	0.0365287
O14733	Dual specificity mitogen-activated protein kinase kinase 7	MAP2K7	0.474546	0.0138852
Q9P0K8	Forkhead box protein J2	FOXJ2	0.472368	0.0286188
Q9P2G1	Ankyrin repeat and IBR domain-containing protein 1	ANKIB1	0.471125	0.0464625
O94768	Serine/threonine-protein kinase 17B	STK17B	0.46164	0.0165394
Q9NZ53	Podocalyxin-like protein 2	PODXL2	0.453694	0.0403335
Q96FS4	Signal-induced proliferation-associated protein 1	SIPA1	0.419401	0.0293284
Q15274	Nicotinate-nucleotide pyrophosphorylase [carboxylating]	QPRT	0.412289	0.0372176
Q8IVB5	LIX1-like protein	LIX1L	0.3961	0.0304171
Q6MZQ0	Proline-rich protein 5-like	PRR5L	0.38646	0.0388485
Q9NSI6	Bromodomain and WD repeat-containing protein 1	BRWD1	0.365948	0.0017404
Q96G61;Q8NFP7	Diphosphoinositol polyphosphate phosphohydrolase 3-beta;Diphosphoinositol polyphosphate phosphohydrolase 3-alpha	NUDT11;NUDT10	0.363483	0.0409413
Q9H3R5	Centromere protein H	CENPH	0.359651	0.0426149	0.284248
P41162	ETS translocation variant 3	ETV3	0.356364	0.0364169
Q8IYW5	E3 ubiquitin-protein ligase RNF168	RNF168	0.341061	0.00163377
Q7L622	G2/M phase-specific E3 ubiquitin-protein ligase	G2E3	0.309453	0.00535741
Q9NXC2	Glucose-fructose oxidoreductase domain-containing protein 1	GFOD1	0.304694	0.00494133	2.7808
P51512	Matrix metalloproteinase-16	MMP16	0.297683	0.0219205
Q9Y6N7	Roundabout homolog 1	ROBO1	0.295701	0.0155356	4.99967
O43426	Synaptojanin-1	SYNJ1	0.288831	0.0433514
Q24JP5	Transmembrane protein 132A	TMEM132A	0.288659	0.0416931
Q8NHG8	E3 ubiquitin-protein ligase ZNRF2	ZNRF2	0.283048	0.00565689
Q9BW71	HIRA-interacting protein 3	HIRIP3	0.268575	0.0260183	0.434778
Q6ZN18	Zinc finger protein AEBP2	AEBP2	0.267968	0.0482385
Q14964	Ras-related protein Rab-39A	RAB39A	0.252654	0.0174036
P55854	Small ubiquitin-related modifier 3	SUMO3	0.246357	0.0406817
Q9UFG5	UPF0449 protein C19orf25	C19orf25	0.234329	0.0221359
P32519	ETS-related transcription factor Elf-1	ELF1	0.232064	0.0225468	0.268639
P42575	Caspase-2;Caspase-2 subunit p18;Caspase-2 subunit p13;Caspase-2 subunit p12	CASP2	0.222321	0.034514
Q9UBG0	C-type mannose receptor 2	MRC2	0.216907	0.00501788	2.41408
O75506	Heat shock factor-binding protein 1	HSBP1	0.202269	0.0356859
Q96RD7	Pannexin-1	PANX1	0.201723	0.00503576
Q9BPZ3	Polyadenylate-binding protein-interacting protein 2	PAIP2	0.188106	0.00968243	9.10663
O95294	RasGAP-activating-like protein 1	RASAL1	0.174755	0.0371663
Q9BX63	Fanconi anemia group J protein	BRIP1	0.141249	0.0280366
P0DJ93	Small integral membrane protein 13	SMIM13	0.129273	0.000750245
P61129	Zinc finger CCCH domain-containing protein 6	ZC3H6	0.033218	0.00631941
